# Supplementary material for: A fibrolytic potential in the human ileum mucosal microbiota revealed by functional metagenomic
Source: Sci Rep. 2017 Jan 16;7:40248. doi: 10.1038/srep40248 (PMC5238381; doi:10.1038/srep40248)
Supplement: Supplementary Table S2 [file srep40248-s2.xls]

## Sheet: IL-C5
	A fibrolytic potential in the human ileum mucosal microbiota revealed by functional metagenomic.
	Orlane Patrascu, Fabienne Béguet-Crespel, Ludovica Marinelli, Emmanuelle Le Chatelier, Anne-Laure Abraham, Marion Leclerc, Christophe Klopp, Nicolas Terrapon, Bernard Henrissat, Hervé M Blottière, Joël Doré & Christel Béra-Maillet
	Table S2. All CDS connections, taxonomic affiliations and annotations between the eleven metagenomic clones
	Query CDS	Length (aa)	Taxonomic Assignment		Closest similar protein c		% Identity	% Query Coverage	EggNOG d	BlastP against Bacteroides uniformis ATCC 8492 proteome
	IL-C5		BlastN a	BlastP b						Loci	% Identity	% Coverage
	IL_C5_CDS_1	326	Bacteroides uniformis		GH5_2	Glycosyl hydrolase family 5	99	98	G	BACUNI_00378	99	100	GH5_2	Predicted PUL 12
	IL_C5_CDS_2	430			GH5_7	Endo-1,4-beta-mannosidase	99	100	G	BACUNI_00379	99	100	GH5_7
	IL_C5_CDS_3	427			CE7	Acetyl xylan esterase	99	100	Q	BACUNI_00380	99	100	CE7
	IL_C5_CDS_4	297			Transcriptional regulator, AraC family		99	99	K	BACUNI_00382	100	100	Unk_5
	IL_C5_CDS_5	814			GH2	Beta-galactosidase	99	100	G	BACUNI_00383	99	99	GH2
	IL_C5_CDS_6	828			GH94	Glycosyl transferase	99	100	G	BACUNI_00385	99	100	GH94
	IL_C5_CDS_7	334			Glyceraldehyde 3-phosphate reductase		99	100	C	BACUNI_00386	99	100	Unk_8
	IL_C5_CDS_8	671			GH97	Alpha-glucosidase	99	100	G	BACUNI_00387	99	100	GH97
	IL_C5_CDS_9	212			Hypothetical protein		99	99	S	BACUNI_00388	99	99	Unk_9
	IL_C5_CDS_10	209			Hypothetical protein		99	100	S	BACUNI_00389+BACUNI_00390	100	94	Unk_12
	IL_C5_CDS_11	77		Bacteroides intestinalis	Antitoxin		68	84	UC	No result
	IL_C5_CDS_12	58		Bacteroides intestinalis	Nucleotidyltransferase		40	89	UC
	IL_C5_CDS_13	45			-		-	-	UC
	IL_C5_CDS_14	831	Bacteroides stercoris		GH2	Glutaminase	98	99	S
	IL_C5_CDS_15	579		Proteiniphilum acetatigenes	SusD	Glycan metabolism protein RagB	64	98	UC
	IL_C5_CDS_16	1023		Proteiniphilum acetatigenes	SusC	SusC/RagA family TonB-linked outer membrane protein	58	99	UC
	IL_C5_CDS_17	696		Parabacteroides sp.	GH127	Six-hairpin glycosidase, partial	63	97	UC
	IL_C5_CDS_18	376		Parabacteroides sp.	Galactose mutarotase		71	99	UC
	IL_C5_CDS_19	788		Parabacteroides sp.	GH127	Six-hairpin glycosidase	69	97	UC
	a In green: Species level taxonomic assignment through database Reference microbial genomic sequences or Nucleotide collection (nr/nt) using Megablast / Default settings - Identity percentage > 97%
	b, c BlastP using Database Reference Protein Sequences (ref_seq_protein), Default settings -Best Hit shown
	d EggNOG functional category assignments (Identity percentage >80%) according to Powell, S. et al. eggNOG v4.0: nested orthology inference across 3686 organisms. Nucleic acids research 42, D231-239, doi:10.1093/nar/gkt1253 (2014).

## Sheet: IL-D9 + IL-C4
	A fibrolytic potential in the human ileum mucosal microbiota revealed by functional metagenomic.
	Orlane Patrascu, Fabienne Béguet-Crespel, Ludovica Marinelli, Emmanuelle Le Chatelier, Anne-Laure Abraham, Marion Leclerc, Christophe Klopp, Nicolas Terrapon, Bernard Henrissat, Hervé M Blottière, Joël Doré & Christel Béra-Maillet
	Table S2. All CDS connections, taxonomic affiliations and annotations between the eleven metagenomic clones
	Query CDS		Length (aa)	Taxonomic Assignment		Closest similar protein c		% Identity	% Query Coverage	EggNOG d	BlastP against Bacteroides uniformis ATCC 8492 proteome
	IL-D9	IL-C4		BlastN a	BlastP b						Loci	% Identity	% coverage
	IL_D9_CDS_1	-	139	Bacteroides uniformis		Ribonuclease R		100	100	K	BACUNI_04161	100	100
	IL_D9_CDS_2	-	135			MFS transporter		99	100	R	BACUNI_04162	100	100
	IL_D9_CDS_3	-	315			Cysteine synthase A		100	100	E	BACUNI_04163	98.41	100
	IL_D9_CDS_4	-	299			Serine acetyltransferase		99	100	E	BACUNI_04164	100	100
	IL_D9_CDS_5	-	499			DNA methylase		100	100	L	BACUNI_04165	99.8	100
	IL_D9_CDS_6	-	745			Prolyl tripeptidyl peptidase		99	99	E	BACUNI_04166	98.52	99
	IL_D9_CDS_7	-	424			Phosphoribosylamine--glycine ligase		99	100	F	BACUNI_04167	99.76	100
	IL_D9_CDS_8	-	331			Membrane protein		99	100	S	BACUNI_04168	99.7	100
	IL_D9_CDS_9	-	159			Membrane protein		100	100	S	BACUNI_04171	100	100
	IL_D9_CDS_10	-	226			Hypothetical protein		99	100	S	BACUNI_04172	99.56	100
	IL_D9_CDS_11	-	300			Zinc ABC transporter substrate-binding protein		99	100	P	BACUNI_04173	100	100
	IL_D9_CDS_12	-	269			Zinc ABC transporter ATP-binding protein		99	100	P	BACUNI_04174	100	100
	IL_D9_CDS_13	-	629			Hypothetical protein		99	96	S	BACUNI_04175	99.52	99	Unk_1	Predited PUL 52
	IL_D9_CDS_14	IL_C4_CDS_1	842			GH9	Glycoside hydrolase	99	99	G	BACUNI_04176	94.89	99	GH9
	IL_D9_CDS_15	IL_C4_CDS_2	411			Hypothetical protein		99	100	G	BACUNI_04177	79.95	99	Unk_2
	IL_D9_CDS_16	IL_C4_CDS_3	562			SusD	Hypothetical protein	100	100	UC	BACUNI_04178	68.83	98	SusD
	IL_D9_CDS_17	IL_C4_CDS_4	1071			SusC	SusC/RagA family TonB-linked outer membrane protein	99	98	UC	BACUNI_04179	80.58	99	SusC
	IL_D9_CDS_18	IL_C4_CDS_5	791		Bacteroides uniformis	GH31	Alpha-xylosidase	97	100	G	BACUNI_04180	97.09	99	GH31
	IL_D9_CDS_19	IL_C4_CDS_6	1306		Bacteroides uniformis	HTCS	Histidine kinase HTCS: Hybrid-Two-Component-System	88	100	T	BACUNI_04181	87.67	99	HTCS
	IL_D9_CDS_20	IL_C4_CDS_7	576		Bacteroides uniformis	GH9	Glycosyl hydrolase family 9	97	100	G	BACUNI_04182	96.35	99	GH9
	IL_D9_CDS_21	IL_C4_CDS_8	633		Bacteroides uniformis	Hypothetical protein		98	100	S	BACUNI_04183	95.58	99	Unk_3
	IL_D9_CDS_22	IL_C4_CDS_9	441		Bacteroides uniformis	N-acylglucosamine 2-epimerase		99	100	G	BACUNI_04184	93.45	96	Unk_4
	-	IL_C4_CDS_10	844		Bacteroides uniformis	GH9	Glycoside hydrolase	98	100	G	BACUNI_04186	97.63	100	GH9
	-	IL_C4_CDS_11	473		Bacteroides uniformis	9-O-acetylesterase		99	100	UC	BACUNI_04187	97.04	99	Unk_6
	-	IL_C4_CDS_12	375		Bacteroides uniformis	Hypothetical protein		98	100	R	BACUNI_04188	90.13	100
	-	IL_C4_CDS_13	411		Bacteroides sartorii	Hypothetical protein		58	99	UC	No result
	-	IL_C4_CDS_14	291		Bacteroides sartorii	Hypothetical protein		58	92	UC
	-	IL_C4_CDS_15	1114	Bacteroides uniformis		Membrane protein		99	100	S	BACUNI_04193	99.73	100
	-	IL_C4_CDS_16	218			CE4	Polysaccharide deacetylase	99	100	G	BACUNI_04194	99.54	100
	-	IL_C4_CDS_17	298			Hypothetical protein		99	100	UC	BACUNI_04196	100	100
	-	IL_C4_CDS_18	629			Molecular chaperone Hsp90		99	100	UC	BACUNI_04199	99.84	100
	-	IL_C4_CDS_19	210			DNA-binding response regulator		99	100	T	BACUNI_04200	99.52	100
	-	IL_C4_CDS_20	410			Hypothetical protein		99	100	S	BACUNI_04201	99.5	98
	-	IL_C4_CDS_21	267			Gluconate 5-dehydrogenase		99	100	R	BACUNI_04203	100	100
	-	IL_C4_CDS_22	50			5-keto-4-deoxyuronate isomerase		100	100	UC	BACUNI_04204	100	100
	-	IL_C4_CDS_23	66		Bacteroides finegoldii	Hypothetical protein		83	34	UC	No result
	a In green: Species level taxonomic assignment through database Reference microbial genomic sequences or Nucleotide collection (nr/nt) using Megablast / Default settings - Identity percentage > 97%
	b, c BlastP using Database Reference Protein Sequences (ref_seq_protein), Default settings -Best Hit shown. - In blue: Genus level taxonomic assignment with identity percentage > 97%
	d EggNOG functional category assignments (Identity percentage >80%) according to Powell, S. et al. eggNOG v4.0: nested orthology inference across 3686 organisms. Nucleic acids research 42, D231-239, doi:10.1093/nar/gkt1253 (2014).

## Sheet: IL-F5_B6_B1_D12
	A fibrolytic potential in the human ileum mucosal microbiota revealed by functional metagenomic.
	Orlane Patrascu, Fabienne Béguet-Crespel, Ludovica Marinelli, Emmanuelle Le Chatelier, Anne-Laure Abraham, Marion Leclerc, Christophe Klopp, Nicolas Terrapon, Bernard Henrissat, Hervé M Blottière, Joël Doré & Christel Béra-Maillet
	Table S2. All CDS connections, taxonomic affiliations and annotations between the eleven metagenomic clones
	Query CDS				Length (aa)	Taxonomic Assignment		Closest similar protein c		% Identity	% Query Coverage	EggNOG d	BlastP against Bacteroides uniformis ATCC 8492 proteome
	IL-F5	IL-B6	IL-B1	IL-D12		BlastN a	BlastP b						Loci	% Identity	% Coverage
	IL_F5_CDS_1	-	-	-	113	Bacteroides uniformis		No result (uncompleted)		-	-	UC	No result
	IL_F5_CDS_2	-	-	-	453			Sigma-54-dependent Fis family transcriptional regulator		100	100	T	BACUNI_01456	99.34	100
	IL_F5_CDS_3	-	-	-	495			Membrane protein		99	100	M	BACUNI_01457	100	100
	IL_F5_CDS_4	-	-	-	170			Methylmalonyl-CoA epimerase		98	81	I	BACUNI_01458	100	100
	IL_F5_CDS_5	-	-	-	517			Methylmalonyl-CoA carboxyltransferase		99	100	I	BACUNI_01459	100	100
	IL_F5_CDS_6	-	-	-	310			Hypothetical protein		99	100	S	BACUNI_01460	100	100
	IL_F5_CDS_7	-	-	-	144			Acetyl-CoA carboxylase biotin carboxyl carrier protein subunit		93	100	I	BACUNI_01461	100	100
	IL_F5_CDS_8	-	-	-	386			Glutaconyl-CoA decarboxylase subunit beta		99	100	C	BACUNI_01462	100	100
	IL_F5_CDS_9	-	-	-	450			Hypothetical protein		100	100	UC	BACUNI_01463	99.78	100
	IL_F5_CDS_10	-	-	-	616			GH13	Alpha-amylase	100	100	G	BACUNI_01464	99.51	100
	IL_F5_CDS_11	-	-	-	336			Fructose-bisphosphate aldolase		99	100	G	BACUNI_01467	100	100
	IL_F5_CDS_12	-	-	-	276			Endonuclease		96	99	S	BACUNI_01468	98.5	97
	IL_F5_CDS_13	-	-	-	424		Shigella dysenteriae	IS2 element transposase InsAB'		98	100	L	No result
	IL_F5_CDS_14	-	-	IL_D12_CDS_34	83	Bacteroides uniformis		50S Ribosomal protein L31		98	100	J	BACUNI_01469	100	100
	IL_F5_CDS_15	-	-	IL_D12_CDS_33	508			Peptidase M48		100	100	UC	BACUNI_01470	95.87	100
	IL_F5_CDS_16	-	-	IL_D12_CDS_32	362			Glycine cleavage system protein T		100	100	E	BACUNI_01471	99.45	100
	IL_F5_CDS_17	-	-	IL_D12_CDS_31	407			Peptidase T		99	100	E	BACUNI_01472	100	100
	IL_F5_CDS_18	-	-	IL_D12_CDS_30	470			Amidophosphoribosyltransferase		99	100	F	BACUNI_01473	100	100
	IL_F5_CDS_19	-	-	IL_D12_CDS_29	268			Hypothetical protein		100	100	UC	BACUNI_01474	99.63	100
	IL_F5_CDS_20	-	-	IL_D12_CDS_28	313			(4Fe-4S)-binding protein		99	100	C	BACUNI_01475	99.04	100
	IL_F5_CDS_21	-	-	IL_D12_CDS_27	717			GH97	Glycoside hydrolase 97	99	100	G	BACUNI_01476	99.86	100
	IL_F5_CDS_22	-	-	IL_D12_CDS_26	161			Hypothetical protein		99	100	UC	BACUNI_01477+BACUNI_01478	99	98
	IL_F5_CDS_23	IL_B6_CDS_1	-	IL_D12_CDS_25	125			Camphor resistance protein CrcB		87	100	S	BACUNI_01480	100	100
	IL_F5_CDS_24	IL_B6_CDS_2	-	IL_D12_CDS_24	222			Hypothetical protein		100	100	S	BACUNI_01481	99.55	100
	IL_F5_CDS_25	IL_B6_CDS_3	IL_B1_CDS_29	IL_D12_CDS_23	429			Phosphopyruvate hydratase		99	100	G	BACUNI_01482	99.77	100
	IL_F5_CDS_26	IL_B6_CDS_4	IL_B1_CDS_28	IL_D12_CDS_22	750			GH3	Beta-glucosidase	100	100	G	BACUNI_01484	100	100	GH3	Predicted PUL 21
	IL_F5_CDS_27	IL_B6_CDS_5	IL_B1_CDS_27	IL_D12_CDS_21	430			Hypothetical protein		96	100	S	BACUNI_01485	96	100	GH
	IL_F5_CDS_28	IL_B6_CDS_6	IL_B1_CDS_26	IL_D12_CDS_20	314			GH16	Beta-glucanase, partial	89	92	G	BACUNI_01486	89	92	GH16
	IL_F5_CDS_29	IL_B6_CDS_7	IL_B1_CDS_25	IL_D12_CDS_19	69		Flavobacterium indicum	Hypothetical protein		33	78	UC	No result			Unk_1
	IL_F5_CDS_30	IL_B6_CDS_8	IL_B1_CDS_24	IL_D12_CDS_18	531		Bacteroides stercoris	SusD	RagB/SusD domain-containing protein	64	99	UC	BACUNI_01488	39	97	SusD
	IL_F5_CDS_31	IL_B6_CDS_9	IL_B1_CDS_23	IL_D12_CDS_17	1050		Parabacteroides goldsteinii	SusC	TonB-dependent receptor plug	72	100	UC	BACUNI_01489	57	99	SusC
	-	IL_B6_CDS_10	IL_B1_CDS_22	IL_D12_CDS_16	983	Bacteroides uniformis		Transcriptional regulator		99	100	S	BACUNI_01490	98.96	98
	-	IL_B6_CDS_11	IL_B1_CDS_21	IL_D12_CDS_15	181			Membrane protein		98	100	S	BACUNI_01493	97.24	100
	-	IL_B6_CDS_12	IL_B1_CDS_20	IL_D12_CDS_14	317			GT2	Glycosyl transferase family 2	100	100	M	BACUNI_01494	99.68	100
	-	IL_B6_CDS_13	IL_B1_CDS_19	IL_D12_CDS_13	161			Calcium-binding protein P		100	100	S	BACUNI_01495	98.14	100
	-	IL_B6_CDS_14	IL_B1_CDS_18	IL_D12_CDS_12	260			Hypothetical protein		99	98	S	BACUNI_01496	99.16	92
	-	IL_B6_CDS_15	IL_B1_CDS_17	IL_D12_CDS_11	192			Membrane protein		99	100	S	BACUNI_01497	100	100
	-	IL_B6_CDS_16	IL_B1_CDS_16	IL_D12_CDS_10	338			Thiamine biosynthesis lipoprotein		100	100	H	BACUNI_01498	99.11	100
	-	IL_B6_CDS_17	IL_B1_CDS_15	IL_D12_CDS_9	122			Membrane protein		95	100	S	BACUNI_01499	100	100
	-	IL_B6_CDS_18	IL_B1_CDS_14	IL_D12_CDS_8	249			tRNA 2-thiocytidine biosynthesis protein TtcA		100	100	D	BACUNI_01500	98.8	100
	-	IL_B6_CDS_19	IL_B1_CDS_13	IL_D12_CDS_7	476			Hypothetical protein		99	100	S	BACUNI_01501	98.95	100
	-	IL_B6_CDS_20	IL_B1_CDS_12	IL_D12_CDS_6	156			Hypothetical protein		84	100	S	BACUNI_01502	100	100
	-	IL_B6_CDS_21	IL_B1_CDS_11	IL_D12_CDS_5	333			Hypothetical protein		97	100	S	BACUNI_01503	100	100
	-	IL_B6_CDS_22	IL_B1_CDS_10	IL_D12_CDS_4	292			Phosphorylase		100	100	F	BACUNI_01505	96.85	43
	-	IL_B6_CDS_23	IL_B1_CDS_9	IL_D12_CDS_3	464			tRNA modification GTPase MnmE		99	100	R	BACUNI_01506	99.14	100
	-	IL_B6_CDS_24	IL_B1_CDS_8	IL_D12_CDS_2	566			DNA-binding response regulator		99	100	UC	BACUNI_01334+BACUNI_01335	98.8	79
	-	IL_B6_CDS_25	IL_B1_CDS_7	IL_D12_CDS_1	391			Permease		99	100	G	BACUNI_01332	99.74	100
	-	-	IL_B1_CDS_6	-	478			Na+/H+ antiporter NhaC		99	100	C	BACUNI_01329	99.76	88
	-	-	IL_B1_CDS_5	-	196			Hypothetical protein		99	100	S	BACUNI_01328	100	100
	-	-	IL_B1_CDS_4	-	220			Helix-turn-helix transcriptional regulator		99	100	K	BACUNI_01327	100	100
	-	-	IL_B1_CDS_3	-	354			tRNA (5-methylaminomethyl-2-thiouridine)-methyltransferase		99	99	J	BACUNI_01326	99.44	100
	-	-	IL_B1_CDS_2	-	428			O-acetylhomoserine aminocarboxypropyltransferase		99	100	E	BACUNI_01325	99.77	100
	-	-	IL_B1_CDS_1	-	93			Peptidase S41 family		98	99	S	BACUNI_01324	98.92	100
	a In green: Species level taxonomic assignment through database Reference microbial genomic sequences or Nucleotide collection (nr/nt) using Megablast / Default settings - Identity percentage > 97%
	b, c BlastP using Database Reference Protein Sequences (ref_seq_protein), Default settings -Best Hit shown. - In blue: Genus level taxonomic assignment with identity percentage > 97%
	d EggNOG functional category assignments (Identity percentage >80%) according to Powell, S. et al. eggNOG v4.0: nested orthology inference across 3686 organisms. Nucleic acids research 42, D231-239, doi:10.1093/nar/gkt1253 (2014).

## Sheet: IL-A3
	A fibrolytic potential in the human ileum mucosal microbiota revealed by functional metagenomic.
	Orlane Patrascu, Fabienne Béguet-Crespel, Ludovica Marinelli, Emmanuelle Le Chatelier, Anne-Laure Abraham, Marion Leclerc, Christophe Klopp, Nicolas Terrapon, Bernard Henrissat, Hervé M Blottière, Joël Doré & Christel Béra-Maillet
	Table S2. All CDS connections, taxonomic affiliations and annotations between the eleven metagenomic clones
	Query CDS	Length (aa)	Taxonomic Assignment		Closest similar protein c		% Identity	% Query Coverage	EggNOG d	BlastP against Bacteroides cellulosyliticus WH2 proteome
	IL-A3		BlastN a	BlastP b						Loci	% Identity	% Coverage
	IL_A3_CDS_1	63	Bacteroides cellulosilyticus		No result		-	-	UC	No Result
	IL_A3_CDS_2	271		Bacteroides sartorii	Transposase		79	100	UC
	IL_A3_CDS_3	123		Bacteroides stercorirosoris	Hypothetical protein		72	100	UC
	IL_A3_CDS_4	66			No result		-	-	UC
	IL_A3_CDS_5	134		Bacteroides helcogenes	Hypothetical protein		40	88	UC
	IL_A3_CDS_6	823		Bacteroides timonensis	Helicase		73	97	UC
	IL_A3_CDS_7	404	Bacteroides cellulosilyticus		Transposase		100	100	L	BACWH2_4326	99	100
	IL_A3_CDS_8	718			GH97	Alpha-glucosidase	99	100	G	BACWH2_4107	100	100
	IL_A3_CDS_9	131			Camphor resistance protein CrcB		98	100	S	BACWH2_4106	99	100
	IL_A3_CDS_10	426			Phosphopyruvate hydratase		99	100	G	BACWH2_4105	100	100
	IL_A3_CDS_11	750			GH3	Beta-glucosidase	99	100	G	BACWH2_4104	99	100	GH3	Exp. PUL 105
	IL_A3_CDS_12	446			Hypothetical protein		99	100	UC	BACWH2_4103	100	100	Unk_2
	IL_A3_CDS_13	496		Bacteroides cellulosilyticus	GH16	Beta-glucanase	85	88	UC	BACWH2_4102	85	88	GH16
	IL_A3_CDS_14	475		Bacteroides oleiciplenus	Hypothetical protein		82	100	UC	BACWH2_4101	30	91	Unk_1
	IL_A3_CDS_15	523	Bacteroides cellulosilyticus		SusD	Hypothetical protein	82	100	UC	BACWH2_4100	94	100	SusD
	IL_A3_CDS_16	1084			SusC	SusC/RagA family TonB-linked outer membrane protein	96	100	P	BACWH2_4099	96	100	SusC
	IL_A3_CDS_17	773			Hypothetical protein		99	93	S	BACWH2_4098	100	100
	IL_A3_CDS_18	729			Glutamine synthetase		99	100	E	BACWH2_4097	100	100
	IL_A3_CDS_19	233			Crp/Fnr family transcriptional regulator		98	100	T	BACWH2_4096	100	100
	IL_A3_CDS_20	814			GH20	Beta-hexosaminidase	99	100	G	BACWH2_4095	100	100
	IL_A3_CDS_21	315			Thioredoxin reductase		99	100	O	BACWH2_4094	100	100
	IL_A3_CDS_22	214			Membrane protein		99	100	M	BACWH2_4093	99	100
	IL_A3_CDS_23	830			Cell division protein FtsK		99	100	D	BACWH2_4092	100	100
	IL_A3_CDS_24	147			DNA-binding protein		100	100	UC	BACWH2_4091	100	100
	a In green: Species level taxonomic assignment through database Reference microbial genomic sequences or Nucleotide collection (nr/nt) using Megablast / Default settings - Identity percentage > 97%
	b, c BlastP using Database Reference Protein Sequences (ref_seq_protein), Default settings -Best Hit shown
	d EggNOG functional category assignments (Identity percentage >80%) according to Powell, S. et al. eggNOG v4.0: nested orthology inference across 3686 organisms. Nucleic acids research 42, D231-239, doi:10.1093/nar/gkt1253 (2014).

## Sheet: IL-B5
	A fibrolytic potential in the human ileum mucosal microbiota revealed by functional metagenomic.
	Orlane Patrascu, Fabienne Béguet-Crespel, Ludovica Marinelli, Emmanuelle Le Chatelier, Anne-Laure Abraham, Marion Leclerc, Christophe Klopp, Nicolas Terrapon, Bernard Henrissat, Hervé M Blottière, Joël Doré & Christel Béra-Maillet
	Table S2. All CDS connections, taxonomic affiliations and annotations between the eleven metagenomic clones
	Query CDS	Length (aa)	Taxonomic Assignment		Closest similar protein c		% Identity	% Query Coverage	EggNOG d
	IL-B5		BlastN a	BlastP b
	IL_B5_CDS_1	90	Eubacterium rectale		Stage III sporulation protein		99	100	K
	IL_B5_CDS_2	386			GH5	Glycosyl hydrolase family 5	99	100	G
	IL_B5_CDS_3	882			Heavy-metal transporting P-type ATPase		97	100	P
	IL_B5_CDS_4	125			Heavy-metal-associated domain		99	100	S
	IL_B5_CDS_5	103			CsoR family transcriptional regulator		99	100	S
	IL_B5_CDS_6	397			Aspartate aminotransferase		99	100	E
	IL_B5_CDS_7	230		Eubacterium rectale	Translation elongation factor G		96	81	T
	IL_B5_CDS_8	76		Roseburia hominis	MerR family transcriptional regulator		99	100	L
	IL_B5_CDS_9	125		Eubacterium rectale	Relaxasome subunit MobC, partial		98	90	S
	IL_B5_CDS_10	101		Roseburia hominis	Hypothetical protein		99	100	S
	IL_B5_CDS_11	573		Roseburia hominis	Conjugal transfer protein		94	100	L
	IL_B5_CDS_12	249		Eubacterium rectale	Hypothetical protein		99	94	S
	IL_B5_CDS_13	270		Eubacterium rectale	LuxR family transcriptional regulator		99	85	T
	IL_B5_CDS_14	310		Eubacterium ramulus	Two-component sensor histidine kinase		99	100	T
	IL_B5_CDS_15	559	Eubacterium eligens		Serine/threonine protein kinase		99	100	L
	IL_B5_CDS_16	75			Hypothetical protein		100	100	UC
	IL_B5_CDS_17	102			Hypothetical protein		98	100	UC
	IL_B5_CDS_18	58			-		-	-	UC
	IL_B5_CDS_19	70			Hypothetical protein		97	100	UC
	IL_B5_CDS_20	253			Hypothetical protein		99	100	UC
	IL_B5_CDS_21	220			DNA replication protein DnaC		99	100	L
	IL_B5_CDS_22	448			DNA helicase		99	100	L
	IL_B5_CDS_23	73			Hypothetical protein		100	100	UC
	IL_B5_CDS_24	155			Phage regulatory protein Rha (Phage_pRha)		99	100	S
	IL_B5_CDS_25	87			Transcriptional regulator		98	100	UC
	IL_B5_CDS_26	146			Transcriptional regulator		100	100	UC
	IL_B5_CDS_27	125			Transcriptional regulator		100	100	UC
	IL_B5_CDS_28	172			Hypothetical protein		100	66	UC
	IL_B5_CDS_29	43			-		-	-	UC
	IL_B5_CDS_30	182			Hypothetical protein		99	100	S
	IL_B5_CDS_31	54			-		-	-	UC
	IL_B5_CDS_32	62			Hypothetical protein		100	98	UC
	IL_B5_CDS_33	496			Hypothetical protein		99	100	UC
	IL_B5_CDS_34	519			Phage portal protein		99	100	R
	IL_B5_CDS_35	659			Phage head morphogenesis protein		99	100	UC
	IL_B5_CDS_36	68			Hypothetical protein		100	100	UC
	IL_B5_CDS_37	222			Hypothetical protein		98	100	UC
	a In green: Species level taxonomic assignment through database Reference microbial genomic sequences or Nucleotide collection (nr/nt) using Megablast / Default settings - Identity percentage > 97%
	b, c BlastP using Database Reference Protein Sequences (ref_seq_protein), Default settings -Best Hit shown. - In blue: Genus level taxonomic assignment with identity percentage > 97%
	d EggNOG functional category assignments (Identity percentage >80%) according to Powell, S. et al. eggNOG v4.0: nested orthology inference across 3686 organisms. Nucleic acids research 42, D231-239, doi:10.1093/nar/gkt1253 (2014).

## Sheet: IL-B3
	A fibrolytic potential in the human ileum mucosal microbiota revealed by functional metagenomic.
	Orlane Patrascu, Fabienne Béguet-Crespel, Ludovica Marinelli, Emmanuelle Le Chatelier, Anne-Laure Abraham, Marion Leclerc, Christophe Klopp, Nicolas Terrapon, Bernard Henrissat, Hervé M Blottière, Joël Doré & Christel Béra-Maillet
	Table S2. All CDS connections, taxonomic affiliations and annotations between the eleven metagenomic clones
	Query CDS	Length (aa)	Taxonomic Assignment		Closest similar protein c		% Identity	% Query Coverage	EggNOG d
	IL-B3		BlastN a	BlastP b
	IL_B3_CDS_1	314		Eubacterium plexicaudatum]	GH32	sucrose-6-phosphate hydrolase	71	98	G
	IL_B3_CDS_2	453		Blautia hansenii	GH91	fructotransferase	84	99	S
	IL_B3_CDS_3	277		Blautia producta	Sugar ABC transporter permease		86	99	G
	IL_B3_CDS_4	294		Blautia hansenii	Sugar ABC transporter permease		89	100	G
	IL_B3_CDS_5	408		Dorea sp.	ABC transporter substrate-binding protein		83	100	G
	IL_B3_CDS_6	330		Blautia producta	Ribose operon repressor		84	98	K
	IL_B3_CDS_7	116		Ruminococcus gnavus	multidrug ABC transporter ATP-binding protein		95	100	V
	IL_B3_CDS_8	58		Ruminococcus torques	Hypothetical protein		72	100	UC
	IL_B3_CDS_9	83		Coprococcus comes	Hypothetical protein		78	100	UC
	IL_B3_CDS_10	74		Ruminococcus torques	Hypothetical protein		95	87	S
	IL_B3_CDS_11	63		Ruminococcus torques	Hypothetical protein		100	100	S
	IL_B3_CDS_12	524	Eubacterium rectale		GMP synthase (glutamine-hydrolyzing)		99	100	F
	IL_B3_CDS_13	195			Cytidylate kinase		99	100	S
	IL_B3_CDS_14	90			Stage III sporulation protein D		100	100	UC
	IL_B3_CDS_15	386			GH5	Endoglucanase	99	100	G
	IL_B3_CDS_16	882			Heavy-metal transporting P-type ATPase		97	100	P
	IL_B3_CDS_17	125			Heavy-metal-associated domain		99	100	S
	IL_B3_CDS_18	103			CsoR family transcriptional regulator		99	100	S
	IL_B3_CDS_19	1388			FtsK/SpoIIIE family protein		99	100	D
	IL_B3_CDS_20	86			Hypothetical protein		100	100	UC
	IL_B3_CDS_21	139		Eubacterium rectale	Hypothetical protein		94	89	UC
	IL_B3_CDS_22	98	Eubacterium rectale		Type VII secretion protein		100	100	D
	IL_B3_CDS_23	127			Hypothetical protein		100	100	UC
	IL_B3_CDS_24	208			Rhs family protein		99	99	UC
	IL_B3_CDS_25	213		Eubacterium rectale	Hypothetical protein		96	100	UC
	IL_B3_CDS_26	98		Paramecium tetraurelia strain d4-2	Hypothetical protein		41	50	UC
	IL_B3_CDS_27	131		Roseburia sp. CAG 45	Hypothetical protein		53	100	UC
	IL_B3_CDS_28	123		Eubacterium rectale	Rhs family protein		97	94	UC
	IL_B3_CDS_29	141		Eubacterium rectale	Hypothetical protein		68	100	UC
	IL_B3_CDS_30	485		Eubacterium rectale	Transposase		99	100	UC
	IL_B3_CDS_31	78		Eubacterium rectale	Hypothetical protein		46	67	UC
	IL_B3_CDS_32	232	Eubacterium rectale		Hypothetical protein		35	99	UC
	IL_B3_CDS_33	55			Hypothetical protein		94	98	UC
	IL_B3_CDS_34	127			Hypothetical protein		97	100	UC
	IL_B3_CDS_35	140		Pseudobutyrivibrio ruminis	Hypothetical protein		33	69	UC
	IL_B3_CDS_36	131		Nocardia abscessus	Aromatic catabolism protein		36	38	UC
	IL_B3_CDS_37	96		Eubacterium rectale	Hypothetical protein		100	68	UC
	IL_B3_CDS_38	40		Eubacterium rectale	Hypothetical protein		95	100	UC
	IL_B3_CDS_39	205		Eubacterium rectale	Hypothetical protein		73	100	UC
	IL_B3_CDS_40	74		Eubacterium rectale	Rhs family protein		83	93	UC
	IL_B3_CDS_41	163		Roseburia sp. CAG 45	Hypothetical protein		67	79	UC
	IL_B3_CDS_42	231		Roseburia sp. CAG 45	Hypothetical protein		34	99	UC
	IL_B3_CDS_43	98	Eubacterium rectale		Hypothetical protein		91	88	UC
	a In green: Species level taxonomic assignment through database Reference microbial genomic sequences or Nucleotide collection (nr/nt) using Megablast / Default settings - Identity percentage > 97%
	b, c BlastP using Database Reference Protein Sequences (ref_seq_protein), Default settings -Best Hit shown. - In blue: Genus level taxonomic assignment with identity percentage > 97%
	d EggNOG functional category assignments (Identity percentage >80%) according to Powell, S. et al. eggNOG v4.0: nested orthology inference across 3686 organisms. Nucleic acids research 42, D231-239, doi:10.1093/nar/gkt1253 (2014).

## Sheet: IL-H1
	A fibrolytic potential in the human ileum mucosal microbiota revealed by functional metagenomic.
	Orlane Patrascu, Fabienne Béguet-Crespel, Ludovica Marinelli, Emmanuelle Le Chatelier, Anne-Laure Abraham, Marion Leclerc, Christophe Klopp, Nicolas Terrapon, Bernard Henrissat, Hervé M Blottière, Joël Doré & Christel Béra-Maillet
	Table S2. All CDS connections, taxonomic affiliations and annotations between the eleven metagenomic clones
	Query CDS	Length (aa)	Taxonomic Assignment		Closest similar protein c		% Identity	% Query Coverage	EggNOG d
	IL-H1		BlastN a	BlastP b
	IL_H1_CDS_1	309		Eubacterium rectale	Hypothetical protein		92	100	UC
	IL_H1_CDS_2	98		Eubacterium rectale	Type IV secretion protein		100	100	UC
	IL_H1_CDS_3	138		Eubacterium rectale	Hypothetical protein		100	100	UC
	IL_H1_CDS_4	308	Eubacterium rectale		Hypothetical protein		94	100	UC
	IL_H1_CDS_5	155			Hypothetical protein		99	100	UC
	IL_H1_CDS_6	106			Hypothetical protein		97	100	UC
	IL_H1_CDS_7	213			Hypothetical protein		99	100	UC
	IL_H1_CDS_8	115			Hypothetical protein		100	100	UC
	IL_H1_CDS_9	577			Hypothetical protein		99	100	UC
	IL_H1_CDS_10	127			Hypothetical protein		100	100	UC
	IL_H1_CDS_11	98			Type VII secretion protein		100	100	UC
	IL_H1_CDS_12	203			Hypothetical protein		98	97	UC
	IL_H1_CDS_13	199			Hypothetical protein		97	100	UC
	IL_H1_CDS_14	81			Hypothetical protein		100	100	UC
	IL_H1_CDS_15	98			Type VII secretion protein		97	100	UC
	IL_H1_CDS_16	142		Eubacterium rectale	Hypothetical protein		49	98	UC
	IL_H1_CDS_17	109		Eubacterium rectale	Hypothetical protein		48	91	UC
	IL_H1_CDS_18	151		Eubacterium rectale	Hypothetical protein		47	82	UC
	IL_H1_CDS_19	566		Eubacterium rectale	Hypothetical protein		35	96	UC
	IL_H1_CDS_20	328		Bacillus cereus	Internalin		30	58	UC
	IL_H1_CDS_21	47		Eubacterium rectale	Hypothetical protein		96	95	UC
	IL_H1_CDS_22	172	Eubacterium rectale		Type VII secretion protein EssC		99	100	UC
	IL_H1_CDS_23	319			Type VII secretion protein EssC		99	100	D
	IL_H1_CDS_24	103			CsoR family transcriptional regulator		99	100	S
	IL_H1_CDS_25	125			Heavy-metal-associated domain		99	100	S
	IL_H1_CDS_26	882			Copper-(or silver)-translocating P-type ATPase		99	100	P
	IL_H1_CDS_27	386			GH5	Endoglucanase	99	100	G
	IL_H1_CDS_28	90			Stage III sporulation protein D		100	100	UC
	IL_H1_CDS_29	195			Cytidylate kinase		98	100	S
	IL_H1_CDS_30	524			GMP synthase (glutamine-hydrolyzing)		99	100	F
	IL_H1_CDS_31	63		Ruminococcus torques	Hypothetical protein		100	100	S
	IL_H1_CDS_32	74		Ruminococcus torques	Hypothetical protein		95	87	S
	IL_H1_CDS_33	83		Coprococcus comes	Hypothetical protein		78	100	UC
	IL_H1_CDS_34	58		Ruminococcus torques	Hypothetical protein		72	100	UC
	IL_H1_CDS_35	116		Ruminococcus gnavus	multidrug ABC transporter ATP-binding protein		95	100	V
	IL_H1_CDS_36	330		Blautia producta	Ribose operon repressor		84	98	K
	IL_H1_CDS_37	408		Dorea sp.	ABC transporter substrate-binding protein		83	99	G
	IL_H1_CDS_38	294		Blautia hansenii	Sugar ABC transporter permease		89	100	G
	IL_H1_CDS_39	277		Blautia producta	Sugar ABC transporter permease		86	99	G
	a In green: Species level taxonomic assignment through database Reference microbial genomic sequences or Nucleotide collection (nr/nt) using Megablast / Default settings - Identity percentage > 97%
	b, c BlastP using Database Reference Protein Sequences (ref_seq_protein), Default settings -Best Hit shown. - In blue: Genus level taxonomic assignment with identity percentage > 97%
	d EggNOG functional category assignments (Identity percentage >80%) according to Powell, S. et al. eggNOG v4.0: nested orthology inference across 3686 organisms. Nucleic acids research 42, D231-239, doi:10.1093/nar/gkt1253 (2014).
