# Supplementary material for: A fibrolytic potential in the human ileum mucosal microbiota revealed by functional metagenomic
Source: Sci Rep. 2017 Jan 16;7:40248. doi: 10.1038/srep40248 (PMC5238381; doi:10.1038/srep40248)
Supplement: Supplementary Table S4 [file srep40248-s3.xls]

## Sheet: Legend
A fibrolytic potential in the human ileum mucosal microbiota revealed by functional metagenomic.
Orlane Patrascu, Fabienne Béguet-Crespel, Ludovica Marinelli, Emmanuelle Le Chatelier, Anne-Laure Abraham, Marion Leclerc, Christophe Klopp, Nicolas Terrapon, Bernard Henrissat, Hervé M Blottière, Joël Doré & Christel Béra-Maillet
Table S4. in silico analysis of GH homologous genes in available metagenomes from the ileum intestinal site.
Legend of this table
Sheet 1M vs 1A vs A: positive hits from Zoetendal, E. G. et al (2012)*, morning (1M), afternoon (1A) and afternoon one year earlier (A) ileal effluent sampling.
Sheet Hit list:	List of the positive hit identifiers
Sheet Hit seq:	positive hit nucleotide sequences
* Zoetendal, E. G. et al. The human small intestinal microbiota is driven by rapid uptake and conversion of simple carbohydrates. The ISME journal 6, 1415-1426, doi:10.1038/ismej.2011.212 (2012).

## Sheet: 1M-1A-A
A fibrolytic potential in the human ileum mucosal microbiota revealed by functional metagenomic.
Orlane Patrascu, Fabienne Béguet-Crespel, Ludovica Marinelli, Emmanuelle Le Chatelier, Anne-Laure Abraham, Marion Leclerc, Christophe Klopp, Nicolas Terrapon, Bernard Henrissat, Hervé M Blottière, Joël Doré & Christel Béra-Maillet
Table S4. in silico analysis of GH homologous genes in available metagenomes from the ileum intestinal site.
1M
Fields: Query id	nt seq length	Subject id	% identity	alignment length	% align	mismatches	gap openings	q. start	q. end	s. start	s. end	e-value	bit score	%cover
IL_B3_CDS_7	351	MC6.MG2.VH-8-1M-05_F05.abi	81.21	165	47.0085	31	0	22	186	235	399	4e-15	81.8	47.0085
IL_B3_CDS_9	252	MC6.MG2.019428_2987_0946	85.86	99	39.2857	14	0	1	99	127	29	2e-16	85.7	39.2857
IL_B5_CDS_8	231	MC6.MG2.VH-8-1M-09_E14.abi	98.27	231	100	4	0	1	231	78	308	3e-119	426	100
IL_B5_CDS_8	231	MC6.MG2.006756_2768_0991	100	109	47.1861	0	0	123	231	2	110	6e-56	216	47.1861
IL_B5_CDS_8	231	MC6.MG2.074984_2490_2465	98.98	98	42.4242	1	0	1	98	99	2	6e-47	186	42.4242
IL_B5_CDS_8	231	MC6.MG2.E9ZVT7I02GWS8G	100	89	38.5281	0	0	143	231	266	178	5e-44	176	38.5281
IL_B5_CDS_9	378	MC6.MG2.012886_2790_0649	99.43	174	46.0317	1	0	205	378	241	68	4e-92	337	46.0317
IL_B5_CDS_9	378	MC6.MG2.VH-8-1M-11_G01.abi	99.43	174	46.0317	1	0	205	378	250	423	4e-92	337	46.0317
IL_B5_CDS_9	378	MC6.MG2.VH-8-1M-11_G01.abi	99.29	140	37.037	1	0	1	140	46	185	8e-72	270	37.037
IL_B5_CDS_10	306	MC6.MG2.VH-8-1M-11_G01.abi	99.67	307	100.327	0	1	1	306	423	729	3e-169	593	100.327
IL_B5_CDS_10	306	MC6.MG2.E9ZVT7I02I1EL4	99.41	169	55.2288	0	1	138	306	241	74	8e-87	319	55.2288
IL_B5_CDS_10	306	MC6.MG2.041856_2581_1242	100	145	47.3856	0	0	1	145	105	249	3e-77	287	47.3856
IL_H1_CDS_33	252	MC6.MG2.019428_2987_0946	85.86	99	39.2857	14	0	1	99	127	29	2e-16	85.7	39.2857
IL_H1_CDS_35	351	MC6.MG2.VH-8-1M-05_F05.abi	81.21	165	47.0085	31	0	22	186	235	399	4e-15	81.8	47.0085
1A
Fields: Query id	nt seq length	Subject id	% identity	alignment length	% align	mismatches	gap openings	q. start	q. end	s. start	s. end	e-value	bit score	%cover
IL_B3_CDS_7	351	MC6.MG1.E9ZVT7I01CYSAV	81.82	165	47.0085	30	0	22	186	182	18	1e-17	89.7	47.0085
IL_B3_CDS_7	351	MC6.MG1.E9ZVT7I01EPPUT	81.48	162	46.1538	30	0	22	183	163	2	9e-16	83.8	46.1538
IL_B3_CDS_9	252	MC6.MG1.E9ZVT7I01AZFXL	82.88	222	88.0952	37	1	1	221	241	20	3e-30	131	88.0952
IL_B3_CDS_9	252	MC6.MG1.E9ZVT7I01C8Z29	82.59	201	79.7619	35	0	21	221	1	201	3e-27	121	79.7619
IL_B5_CDS_8	231	MC6.MG1.E9ZVT7I01D89C3	83.98	231	100	37	0	1	231	274	44	2e-40	165	100
IL_B5_CDS_8	231	MC6.MG1.E9ZVT7I01DV5I8	84.47	206	89.1775	32	0	1	206	211	6	2e-37	155	89.1775
IL_B5_CDS_8	231	MC6.MG1.E9ZVT7I01ESKOC	83.33	210	90.9091	35	0	22	231	1	210	1e-32	139	90.9091
IL_B5_CDS_9	378	MC6.MG1.E9ZVT7I01ECIMK	99.29	140	37.037	1	0	1	140	250	111	7e-72	270	37.037
IL_B5_CDS_9	378	MC6.MG1.E9ZVT7I01EDY84	99.17	120	31.746	1	0	21	140	287	168	6e-60	230	31.746
IL_B5_CDS_10	306	MC6.MG1.E9ZVT7I01CD0XH	99.61	258	84.3137	0	1	24	280	2	259	6e-140	496	84.3137
IL_B5_CDS_10	306	MC6.MG1.E9ZVT7I01A9JUV	100	202	66.0131	0	0	105	306	2	203	2e-111	400	66.0131
IL_B5_CDS_10	306	MC6.MG1.E9ZVT7I01DL8Q3	100	189	61.7647	0	0	118	306	250	62	1e-103	375	61.7647
IL_B5_CDS_12	750	MC6.MG1.E9ZVT7I01DY668	99.6	249	33.2	1	0	362	610	1	249	1e-136	486	33.2
IL_B5_CDS_12	750	MC6.MG1.E9ZVT7I01BL067	95.67	254	33.8667	11	0	105	358	2	255	1e-115	416	33.8667
IL_H1_CDS_33	252	MC6.MG1.E9ZVT7I01AZFXL	82.88	222	88.0952	37	1	1	221	241	20	3e-30	131	88.0952
IL_H1_CDS_33	252	MC6.MG1.E9ZVT7I01C8Z29	82.59	201	79.7619	35	0	21	221	1	201	3e-27	121	79.7619
IL_H1_CDS_35	351	MC6.MG1.E9ZVT7I01CYSAV	81.82	165	47.0085	30	0	22	186	182	18	1e-17	89.7	47.0085
IL_H1_CDS_35	351	MC6.MG1.E9ZVT7I01EPPUT	81.48	162	46.1538	30	0	22	183	163	2	9e-16	83.8	46.1538
A
Fields: Query id	nt seq length	Subject id	% identity	alignment length	% align	mismatches	gap openings	q. start	q. end	s. start	s. end	e-value	bit score	%cover
IL_D12_CDS_23	201	MC6.MG3.E9MYD7402I7PQY	85.29	68	33.8308	10	0	982	1049	105	172	1e-06	56	33.8308
IL_D12_CDS_23	201	MC6.MG3.E9MYD7402I7JFC	85.29	68	33.8308	10	0	982	1049	105	172	1e-06	56	33.8308

## Sheet: Hit list
A fibrolytic potential in the human ileum mucosal microbiota revealed by functional metagenomic.
Orlane Patrascu, Fabienne Béguet-Crespel, Ludovica Marinelli, Emmanuelle Le Chatelier, Anne-Laure Abraham, Marion Leclerc, Christophe Klopp, Nicolas Terrapon, Bernard Henrissat, Hervé M Blottière, Joël Doré & Christel Béra-Maillet
Table S4. in silico analysis of GH homologous genes in available metagenomes from the ileum intestinal site.
Hit identifier
MC6.MG1.E9ZVT7I01A9JUV
MC6.MG1.E9ZVT7I01AZFXL
MC6.MG1.E9ZVT7I01BL067
MC6.MG1.E9ZVT7I01C8Z29
MC6.MG1.E9ZVT7I01CD0XH
MC6.MG1.E9ZVT7I01CYSAV
MC6.MG1.E9ZVT7I01D89C3
MC6.MG1.E9ZVT7I01DL8Q3
MC6.MG1.E9ZVT7I01DV5I8
MC6.MG1.E9ZVT7I01DY668
MC6.MG1.E9ZVT7I01ECIMK
MC6.MG1.E9ZVT7I01EDY84
MC6.MG1.E9ZVT7I01EPPUT
MC6.MG1.E9ZVT7I01ESKOC
MC6.MG2.006756_2768_0991
MC6.MG2.012886_2790_0649
MC6.MG2.019428_2987_0946
MC6.MG2.041856_2581_1242
MC6.MG2.074984_2490_2465
MC6.MG2.E9ZVT7I02GWS8G
MC6.MG2.E9ZVT7I02I1EL4
MC6.MG2.VH-8-1M-05_F05.abi
MC6.MG2.VH-8-1M-09_E14.abi
MC6.MG2.VH-8-1M-11_G01.abi
MC6.MG3.E9MYD7402I7JFC
MC6.MG3.E9MYD7402I7PQY

## Sheet: Hit Seq
A fibrolytic potential in the human ileum mucosal microbiota revealed by functional metagenomic.
Orlane Patrascu, Fabienne Béguet-Crespel, Ludovica Marinelli, Emmanuelle Le Chatelier, Anne-Laure Abraham, Marion Leclerc, Christophe Klopp, Nicolas Terrapon, Bernard Henrissat, Hervé M Blottière, Joël Doré & Christel Béra-Maillet
Table S4. in silico analysis of GH homologous genes in available metagenomes from the ileum intestinal site.
>MC6.MG1.E9ZVT7I01DL8Q3
TCTCCATTAAGATATGCCGATGCGGATATGACAGATTTTCCTTTACTGCGCCCGACAATC
TTTACTGTAAAGTGAAATATCGCCATGATACGATTCCCCCTTTCTGCCGTATCCGGCATT
GATTTCCGACAGCATCTTCTTCTGGTTTTGCAGGAGTGAAGCTGTCGGAACGCCCTCTGC
GCAAGAGTGCCCCCTGCGGCATGAGCAGGTCTGGCTGAAAGCCCCGCCGACGGAACGAGC
CCGGCAAGCG
>MC6.MG1.E9ZVT7I01EDY84
TCCTTTTTAAGAATCCTATCAACTTTGGTAAATCTTCCTCCTCAATCGGACAGCCAAGAA
CCGATTCCACCGCTCCTCCAATCTGACAGAGCCTGTGGGTTCGTTTTTTACTTTCTTCCG
CTTTCTTTCTCTTTTCCAGTTCCTTCCGCTGTGCTATGAGCTTTTTTGTAGCTTCAATGC
TTTCCTGTTCCTTTTTCTCTAATGCACGTATTCTTTCTTCATAAGTCTTTGTTGATTTCG
CCATATCGTCTTCATCCTCTCTTTTTCCGATAAACAACAGTTCCCGG
>MC6.MG1.E9ZVT7I01DY668
TCGCCACTTTTATACAGAACATTGCAGGATTGACTATACTGGCAGGGAAGAATGTGGCAC
AGGTTAGCAATGGAATATCCAATCCTGTCGTTGCCGGAATTATATACTGGATGATAAGAA
TACTGATTTCCGGTGGATGTCTGGTGGGTGTGGGAATACTTTTGGCATTCATCGAAATAA
AGATTGCAGGGCTATATAAGAAATACTGTTGGGATATGATTACCATAATGGTGATACTCG
TAAGTATGG
>MC6.MG1.E9ZVT7I01ECIMK
TAACCGATTCCACCGCTCCTCCAATCTGACAGAGCCTGTGGGTTCGTTTTTTACTTTCTT
CCGCTTTCTTTCTCTTTTCCAGTTCCTTCCGCTGTGCTATGAGCTTTTTTGTAGCTTCAA
TGCTTTCCTGTTCCTTTTTCTCTAATGCACGTATTCTTTCTTCATAAGTCTTTGTTGATT
TCGCCATATCGTCTTCATCCTCTCTTTTTCCGATAAACAACAGTTCCCGGTTGCATATCA
GGAGAAGCACATGGTATAATCCTCTTG
>MC6.MG1.E9ZVT7I01DV5I8
TTACGGCTTTTACATTTCCTCTATCCCTCAAATCACGACCTTCATTAGCTTCCATAAACA
TTTCCAGAATATCGGTTTTAATCAGGACTTTGCGACCAACCTTTAATACTGGAAGTTTCT
TCCATTCTACAAGCTGTCTTAAGGTATTTCTGCCGATTCCCGTATAGTCAGCAGCTTCTT
CGATGGATAATGCAATTTTTCTTTGCGTCATATAATCACCTCCTTATAAATTGCATTATG
CAATTCTTGTGATGTAAGTATATT
>MC6.MG1.E9ZVT7I01ESKOC
TTATCCATCGAAGAAGCTGCTGACTATACGGGAATCGGCAGAAATACCTTAAGACAGCTT
GTAGAATGGAAGAAACTTCCAGTATTAAAGGTTGGTCGCAAAGTCCTGATTAAAACCGAT
ATTCTGGAAATGTTTATGGAAGCTAATGAAGGTCGTGATTTGAGGGATAGAGGAAATGTA
AAAGCCGTAACAAGAACTGCGGCAAATTAAAAAGGCGGCTTCCGAAGAAACCGCCAAAGG
TTCTATCAGACCGAAGCCATGATATACCTACACGCAAGAAG
>MC6.MG1.E9ZVT7I01CD0XH
TATTCCCTTCATTGCCTTTGAATGAAGGGCGCACTTATGGACAACCAGAGGTCGTCCTTA
TAAGTTTGCCACAAGTGGCAACCGGTCTGCGCTTACGCTTGCCGGGCTCGTTCCGTCGGC
GGGGCTTTCAGCCAGACCTGCTCATGCCGCAGGGGGCACTCTTGCGCAGAGGGCGTTCCG
ACAGCTTCACTCCTGCAAAACCAGAAGAAGATGCTGTCGGAAATCAATGCCGGATACGGC
AGGAAAGGGGGAATCGTAT
>MC6.MG1.E9ZVT7I01BL067
TTCAGAAAAAAGTAGAGATACCGGTTGAAAAGCCGGTATTCTATCAAAAGTGCTGGAATT
GTAACCAGACAGCTTATCTGAAAGCGAAGGAAAGGTATGATACACAGAGAGAAAAACTGG
CAGGCAGATATAAAGCAAAAACAGTCATGTATGAAGCATTGATATTTCTGTTGATATGGT
ATTCCATATCAACTACTCTTTTTCAGATGATACGGTCAAAAATATTTATTTCTGATTGCG
TGGTATTCTTTGATA
>MC6.MG1.E9ZVT7I01A9JUV
TCGGTCTGCGCTTACGCTTGCCGGGCTCGTTCCGTCGGCGGGGCTTTCAGCCAGACCTGC
TCATGCCGCAGGGGGCACTCTTGCGCAGAGGGCGTTCCGACAGCTTCACTCCTGCAAAAC
CAGAAGAAGATGCTGTCGGAAATCAATGCCGGATACGGCAGAAAGGGGGAATCGTATCAT
GGCGATATTTCACTTTACAGTAAAGATTGTCGGGCGCAGTAAAGGAAAATCTGTCATATC
CGCATCGGC
>MC6.MG2.VH-8-1M-09_E14.abi
TGACAACGCAATATAAAACCGCTACCTTATAAGGGGAACNAAAATTGCATAATGCAATTT
AATACCCCTGTGACAAGATGACGGAAAGAAAGATTGCATTATCCATCGAGGAAGCAGCCG
ACTATACAGGAATTGGCATAAATACTTTGAGAAAGCTGGTTGAATGGAAGAAGCTTCCGG
TATGAGAAGTCGGAAGAAAAGTCCTTATTAAAACTGACATTCTGGAAAAGTTCATGGAAG
CCAACGAGGGGCGAGATCTGAGGGATAAAGGAAATGTAAAAGCTGTCACAAGAAATGTGG
CAACTTAAAAAGGCGGCTTCCTACGAAACCGCCAAAGGTTCTATCAGACCGAAGCCATGA
TATACCTACACGCAAGAGGATTATACCATGTGCTTCTCCTGAGGGGCAACCGGGAACTGT
TGTTTATCGGAAAAAGAGAGGATGAAGACGATATGGCGAAATCAACAAAGACTTATGAAG
AAAGAATACGTGCATTAGAGAAAAAGGAACAGGAAAGCATTGAAGCTACAAAAAAGCTCA
TAGCACAGCGGAAGGAACTGGAAAAGAGAAAGAAAGCGGAAGAAAGTAAAAAACGAACCC
ACAGGCTCTGTCAGATTGGAGGAGCGGTGGAATCCGGTTCTTGGCTGTCCGATTGAGGAG
GAAGATTTACCAAAGTTGATAGGATTCTTTAAAAGGCGGGAAACAATCGGGATATTTTTT
CTCAAAAGCGATGCGAAAATAATTAGTTTCCGAACTGGATGAAATGTAATGGCCGAAGGA
GTGGGGTTTCCCATTCCCTTCTTTGCCTTTGAATGAGGGGGACATTATGGATCAACTCTA
GGTCGTCCTTATTAATTGCCCATAAGAGGGCAAGCGTTTTCGGTTGAGGATTGCCTGGCA
TCTTTCAACGGGGGGGCTTTCGGTCTGATTGTATATTTTCTTAAGCGTGATTCTTAGGTC
ATATGGTTTACCTTTATTTTCCATCGTGGCCAAGTCAAAATATAAAGCTTGTCCTAAATA
ATTGCACAAATTATTTTAAAAGGGGGGAATTGTATCTTAGTGAAAATTGTTGCTTTCTAC
TGTAGAAACTGGGCTTGTGACCTAGTAGATAACTCCGACTAGATGCCGTTCGGTGATACC
TTTTTGATTGGTGCAGTGATGAGGGATGTAAATACGTGTGAAGTATGCTGTCGTACCGCA
TAATTGGAGTGCTGGTCACCTCTCCCTTGGTGTTGTGG
>MC6.MG2.VH-8-1M-11_G01.abi
CAGACCGAAGCCATGATATACCTACACGCAAGAGGATTATACCATGTGCTTCTCCTGATA
TGCAACCGGGAACTGTTGTTTATCGGAAAAAGAGAGGATGAAGACGATATGGCGAAATCA
ACAAAGACTTATGAAGAAAGAATACGTGCATTAGAGAAAAAGGAACAGGAAAGCATTGAA
GCTACAAAAAAGCTCATAGCACAGCGGAAGGAACTGGAAAAGAGAAAGAAAGCGGAAGAA
AGTAAAAAACGAACCCACAGGCTCTGTCAGATTGGAGGAGCGGTGGAATCGGTTCTTGGC
TGTCCGATTGAGGAGGAAGATTTACCAAAGTTGATAGGATTCTTAAAAAGGCAGGAAACA
AACGGGAAGTTTTTCTCAAAAGCGATGCAGAAAGAATTAGTTACAGACATGGAGGAAGTG
TAATGGCGGAGGGAGTGGGTTTTCCATTCCCTTCATTGCCTTTGAATGAAGGGCGCACTT
ATGGACAACCAGAGGTCGTCCTTATAAGTTTGCCACAAGTGGCAACCGGTCTGCGCTTAC
GCTTGCCGGGCTCGTTCCGTCGGCGGGGCTTTCAGCCAGACCTGCTCATGCCGCAGGGGG
CACTCTTGCGCAGAGGGCGTTCCGACAGCTTCACTCCTGCAAAACCAGAAGAAGATGCTG
TCGGAAATCAATGCCGGATACGGCAGAAAGGGGGAATCGTATCAATGGCGATATTTCACT
TTACAGTAAAGAATGTCGGGCGCAGCAAAGGGAAATCTGTCATATCCGCATCCGGCAATC
TTTATGGGAGATGTGATGAAGAATTGAGGAAACAGCCAGAATCAGTTACTATTCTTTCAA
AAGGGAGGCGTCTAACACAGTCTGAAGATGGTGCTAAATGGCACTTCCTGGATGGTTGCA
TGGACCGGAAAGAAATAAAAAAAAGTTTCCACAGTTCAACCCGTTTAAAAGAACGGATGA
AAAAAAGGCCGTATGGATAAATTTAAAGTCCTTTTCAAACATCGCCTTGGAAGGAGCCTA
AAGATAAAAAATGGTAATGCCGCTTGGACCTCTTTGATTTTCTGCGAAGAAGTGCCTAAC
GAACGATTGTTACCCCGATTCTTGATAATTCGTGGAAGGTATGGTGCTTGGGTCCACCAT
AGATTGGGACTCTTGGTTTCTGTTCTTCACATCTCCAGTACTAGTGACTAAAGACGAGGG
GTTTTATAATTGTGGTTATGGTAGTACCCGCACGGTGGAAATACTATGGGGTAATTTGTA
TGTAGTTACGGAGGAGAAAAAAANGCACCCNGNNNNNNNNNNNNGNNNNNNNANNATTTT
GGATNNATATAGCAATGTGATAACTACTATAGAAATGACCACGG
>MC6.MG2.006756_2768_0991
TAGTCCTTATTAAAACTGACATTCTGGAAAAGTTCATGGAAGCCAACGAGGGGCGAGATC
TGAGGGATAAAGGAAATGTAAAAGCTGTCACAAGAAATGTGGCAACTTAAAAGGC
>MC6.MG2.012886_2790_0649
TGTTGTCCATAAGTGCGCCCTTCATTCAAAGGCAATGAAGGGAATGGAAAACCCACTCCC
TCCGCCATTACACTTCCTCCATGTCTGTAACTAATTCTTTCTGCATCGCTTTTGAGAAAA
ACTTCCCGTTTGTTTCCTGCCTTTTTAAGAATCCTATCAACTTTGGTAAATCTTCCTCCT
CAATCGGACAGCCAAGAACCGATTCCACCGCTCCTCCAATCTGACAGAGCCTGTGGGTTC
GTTTTTTACTTCTTCCGCTTTCTTTCTCTTTTCCAGTTCCTTCCG
>MC6.MG2.041856_2581_1242
TATTTACCAAAGTTGATAGGATTCTTAAAAAGGCAGGAAACAAACGGGAAGTTTTTCTCA
AAAGCGATGCAGAAAGAATTAGTTACAGACATGGAGGAAGTGTAATGGCGGAGGGAGTGG
GTTTTCCATTCCCTTCATTGCCTTTGAATGAAGGGCGCACTTATGGACAACCAGAGGTCG
TCCTTATAAGTTTGCCACAAGTGGCAACCGGTCTGCGCTTACGCTTGCCGGGCTCGTTCC
GTCGGCGGG
>MC6.MG2.074984_2490_2465
TAGCTTCTTCCATTCAACCAGCTTTCTCAAAGTATTTCTGCCAATTCCTGTATAGTCGGC
TGCTTCCTCGATGGATAATGCAATCTTTCTTTCCGTCATCTTGTCACCTCCTATTAAATT
GCATTATGCAATTTTTGTTGTGCTGTTAGTATAGCGGTTTTATATTGCGTTGTCAAGCGT
TATGAAATTTTAAAATTAATCATTAGATTGCATATTGCAATTACGTGAGGTACATGCTAT
AATTCATA
>MC6.MG2.E9ZVT7I02I1EL4
TTCTTCATCACATCTCCATTAAGATATGCCGATGCGGATATGACAGATTTTCCTTTACTG
CGCCCGACAATCTTTACTGTAAAGTGAAATATCGCCATGATACGATTCCCCTTTCTGCCG
TATCCGGCATTGATTTCCGACAGCATCTTCTTCTGGTTTTGCAGGAGTGAAGCTGTCGGA
ACGCCCTCTGCGCAAGAGTGCCCCCTGCGGCATGAGCAGGTCTGGCTGAAAGCCCCGCCG
AACGG
>MC6.MG2.E9ZVT7I02GWS8G
TCTTTCTTCATAAGTCTTTGTTGATTTCGCCATATCGTCTTCATCCTCTCTTTTTCCGAT
AAACAACAGTTCCCGGTTGCATATCAGGAGAAGCACATGGTATAATCCTCTTGCGTGTAG
GTATATCATGGCTTCGGTCTGATAGAACCTTTGGCGGTTTCGTAGGAAGCCGCCTTTTTA
AGTTGCCACATTTCTTGTGACAGCTTTTACATTTCCTTTATCCCTCAGATCTCGCCCCTC
GTTGGCTTCCATGAACTTTTCCAGAA
>MC6.MG1.E9ZVT7I01AZFXL
TAATTGATTTACGATACTTTCTGTTCTTCGAATTGCTTCTTCTACCTGTCTTTTTGCATT
ATTGATTCGATCCTGAACCACCCAGTCCACAACAAATCCATCAAAGAAATAATCCGCAAA
AGAAAGAAAATTCTCCAGTATCGATATTCAAGTTACATACCATATTTACATCATTTAATT
CTCTACTGAAATTACGAAGATCATACTTTGCCTGTTCCATATTCCGTTTGGCCTGATCCA
TTTTAGAATGTTTTTAACATCGTAGTGAAAAACG
>MC6.MG1.E9ZVT7I01C8Z29
TATGGAACAGGCAAAGTATGATCTTCGTAATTTCAGTAGAGAATTAAATGATGTAAATAT
GGTATGTAACTTGAATATCGATACTGGAGATTTTCTTTCTTTTGCGGATTATTTCTTTGA
TGGATTTGTTGTGGACTGGGTGGTTCAGGATCGAATCAATAATGCAAAAAGACAGGTAGA
AGAAGCAATTCGAAGAACAGAAAGTATCGTAAATCAATTACAGCGTATGTAAAAGGAAAA
GGCAATGAGTCAGAAATGGTTC
>MC6.MG1.E9ZVT7I01CYSAV
TGTCTGTGTGCAATAATAAAGCTTGTTCTGCCCTTCATCAGATTATCCATAGCCTTCTGG
ATTCGCTCCTCTGTTCTTGTATCAACAGAAGATGTTGCTTCATCAAGGATAAGGATTGGA
TTATCAGCAAGGATTGCTCTTGCAATTGTAAGAAGCTGCTTCTGTCCCTGTGAAACATTG
CTTGCGTCCTCGTTAAGCTCACAGTCATAACCACCCGGAAGTGTCTCAATAAAG
>MC6.MG1.E9ZVT7I01D89C3
TGGTCTGATAGAACCTTTGGCGGTTTCTTGGGAAGCCGCCTTTTTAATTTGCCGCAGTTC
TTGTTACGGCTTTTACATTTCCTCTATCCCTCAAATCACGACCTTCATTAGCTTCCATAA
ACATTTCCAGAATATCGGTTTTAATCAGGACTTTGCGACCAACCTTTAATACTGGAAGTT
TCTTCCATTCTACAAGCTGTCTTAAGGTATTTCTGCCGATTCCCGTATAGTCAGCAGCTT
CTTCGATGGATAATGCAATTTTTCTTTGCGTCATATAAT
>MC6.MG1.E9ZVT7I01EPPUT
TGCTTGTTCTGCCCTTCATCAGATTATCCATAGCCTTCTGGATTCGCTCCTCTGTTCTTG
TATCAACAGAAGATGTTGCTTCATCAAGGATAAGGATTGGATTATCAGCAAGGATTGCTC
TTGCAATTGTAAGAAGCTGCTTCTGTCCCTGTGAAACATTGCTTGCGTCCTCGTTAAGCT
CACAGTCATAACCACCCGGAAGTGTCTCAATAAAGTGATGTGCATTAG
>MC6.MG2.019428_2987_0946
TCGCAAAAGAAAGAAAATCTCCAGTATCGATATTCAAGTTACATACCATATTTACATCAT
TTAATTCTCTACTGAAATTACGAAGATCATACTTTGCCTGTTCCATATTCCGTTTGGCCT
GATCCATTTTAGAATGTTTTAACATCGTAGTGAAAAAGCCACCGCCAAACATATCTGCCA
GTCCCCAGTTCTTTGCACTGTTTAGATTTTCTTTTGCTGTCTGAAGACTGTTCAAAGCTC
TACGCCCAACTTCAATTGCTTCTT
>MC6.MG2.VH-8-1M-05_F05.abi
ATTCTAGTCGATGGACATAATGTTAAGGATTTCAACAGAAGAGAATTAAGAGACGCATTT
GGAATGGTTCTTCAGGATACATGGCTCTATAAGGGTACAATTATGGAGAATATCAGATAC
GGAAAGCTTGATGCAACTGATGAGGAAGTTATTGCAGCAGCCAAGGCAGCTAATGCACAT
CACTTTATTGAGACACTTCCGGGTGGTTATGACTGTGAGCTTAACGAGGACGCAAGCAAT
GTTTCACAGGGACAGAAGCAGCTTCTTACAATTGCAAGAGCAATCCTTGCTGATAATCCA
ATCCTTATCCTTGATGAAGCAACATCTTCTGTTGATACAAGAACAGAGGAGCGAATCCAG
AAGGCTATGGATAATCTGATGAAGGCCAGAACAAGCTTTATTATTGCACACAGACTTTCA
ACCATCAAAGATGCTGATATGCATACTTGTTTACGAAGGATGTGTGATATCGTTTGATCA
AGGTAACTCGATGATGAGCCTTCTTGCCCAACAACAGTATTCTATGTTTGATCTTATTAT
AATATCACATTTTGAAGCCAGCTTTCTTTATATTGATAGATAATTATTGTTAAGTAGTAA
CTTCTACAATGAAATTTTTTGTCCGTTTTTTTTAAACATTTTTGCTTTCAGTCATAAATT
AATTAATTATGTTTAGTCGTAATAGGATCAGTGTAATTAAATTTATTTAATCTCGTGAAT
TAATTATTAAACCCTTTAATTTTTTATTTTATGATTCTAATTATTTTGTTAAGTAATATT
TTTTGTTGGTATTATATAAATATATGCATTTTTATTGTTTATGTATCAATTATACATTGG
ATGATAAATGATACCTAATAAATAAGGTTATATAATTTTATTTTGCATTCTCTTTGATGT
TAGAGAATAGTGTGTTATTTCATTGTATACTGATATTTTGTCATTTGAATTTTAACTATA
ATTTGAAATTTCATTTCTGTTTAGTCTCCTCACTTTTTATTCTTTTGGATTTAATTTTAT
GTAATATTGTTGAATTACTTGATTTTTTAATTATTCTTTATATCAATACAATAAAACACT
TTAACTAGGCTCGTATATCCACAGAGTATTATGCTTTTCTGATCTATCTTGTTAAACTAG
TCATTACCTATTTTTGTATATTATGCTTAGTATTATCTTCTTGCTTCATTTATTCCTATT
TGCGATGCTGCTCCTACTATTATTATCATTCCTATCTTAAATATTCTGATGCGTCATCTT
TGTCTCCTTATCTTCGTTATTACGTGATAGTATGTGCTAG
>MC6.MG3.E9MYD7402I7JFC
TATCTGACTGGGACGGTTTCGCATACCAGACCAAAGTTCTGGGCGACAAAATCCAGCTGG
TTGGTGACGACCTGTTCGTAACCAACACCAAGATCCTGAAAGAAGGTATCGAAAAAGGTA
TCGCTAACTCCATCCTGATCAAATTCAACCAGATCGGTTCTCTGACCGAAACTCTGGCTG
CAATCAAGATGGCGAAAGATGCTGGCTACACA
>MC6.MG3.E9MYD7402I7PQY
TATCTGACTGGGACGGTTTCGCATACCAGACCAAAGTTCTGGGCGACAAAATCCAGCTGG
TTGGTGACGACCTGTTCGTAACCAACACCAAGATCCTGAAAGAAGGTATCGAAAAAGGTA
TCGCTAACTCCATCCTGATCAAATTCAACCAGATCGGTTCTCTGACCGAAACTCTGGCTG
CAATCAAGATGGCGAAAGATGCTGGCTACACA
