# Supplementary material for: A fibrolytic potential in the human ileum mucosal microbiota revealed by functional metagenomic
Source: Sci Rep. 2017 Jan 16;7:40248. doi: 10.1038/srep40248 (PMC5238381; doi:10.1038/srep40248)
Supplement: Supplementary Table S5 [file srep40248-s4.xls]

## Sheet: LEGEND
A fibrolytic potential in the human ileum mucosal microbiota revealed by functional metagenomic.
Orlane Patrascu, Fabienne Béguet-Crespel, Ludovica Marinelli, Emmanuelle Le Chatelier, Anne-Laure Abraham, Marion Leclerc, Christophe Klopp, Nicolas Terrapon, Bernard Henrissat, Hervé M Blottière, Joël Doré & Christel Béra-Maillet
Table S5. BlastP output of homologous genes from the MetaHit 9.9M reference catalogue to the positive clone CDS-encoding genes
Legend	clone	IL-A3
	Query_desc	IL_A3_CDS_8	Blast output
	hit_number	1		BestHit = 1
	Subject_desc	MH0011_GL0033223
	id_pc	99.86
	alignment_length	718
	mismatches	1
	gap_openings	0
	q._start	1
	q._end	718
	s._start	1
	s._end	718
	e-value	0
	bit_score	1504
	Query_length	719	Blast processing
	ali_pc	99.86
	Subject_id	356322
	GI_1	573972711	Taxo Subject
	taxid_1	1163670
	org1	Bacteroides cellulosilyticus
	ali1_pc	100
	id1_pc	99.58
	occ_1267	665	occurence in the whole cohort (1267 IGC catalog)
	occ_pc_1267	0.53	occurence %
	ab_1267	1.94641e-06	mean abundance (when present)

## Sheet: paper
A fibrolytic potential in the human ileum mucosal microbiota revealed by functional metagenomic.
Orlane Patrascu, Fabienne Béguet-Crespel, Ludovica Marinelli, Emmanuelle Le Chatelier, Anne-Laure Abraham, Marion Leclerc, Christophe Klopp, Nicolas Terrapon, Bernard Henrissat, Hervé M Blottière, Joël Doré & Christel Béra-Maillet
Table S5. BlastP output of homologous genes from the MetaHit 9.9M reference catalogue to the positive clone CDS-encoding genes
	clone	Query_desc	hit_number	Subject_desc	id_pc	alignment_length	mismatches	gap_openings	q._start	q._end	s._start	s._end	e-value	bit_score	Query_length	ali_pc	Subject_id	GI_1	taxid_1	org1	ali1_pc	id1_pc	occ_1267	occ_pc_1267	ab_1267
1	IL-C5	IL_C5_CDS_1	1	V1.CD34-0_GL0116317	99.08	326	3	0	1	326	22	347	0	677	327	99.69	2185534	imo4_2142	411479	Bacteroides uniformis	100	99.9	1175	0.944534	8.38428e-06
2	IL-C5	IL_C5_CDS_1	2	MH0083_GL0030198	94.21	311	18	0	16	326	1	311	0	618	327	95.11	2647831	602606458	1236512	Bacteroides rodentium	98.5	88.94	24	0.0192926	4.64761e-06
3	IL-C5	IL_C5_CDS_1	3	MH0402_GL0175481	90.03	311	31	0	16	326	1	311	0	600	327	95.11	2653088	602606458	1236512	Bacteroides rodentium	98.4	86.54	3	0.00241158	9.39036e-07
4	IL-C5	IL_C5_CDS_2	1	159207311-stool2_revised_scaffold27523_3_gene22993	99.07	430	4	0	1	430	15	444	0	888	431	99.77	1280154	imo4_4550	997890	Bacteroides uniformis	100	99.33	1185	0.952572	9.79e-06
5	IL-C5	IL_C5_CDS_3	1	MH0002_GL0047754	98.83	427	5	0	1	427	1	427	0	882	428	99.77	1402361	imo4_4550	997890	Bacteroides uniformis	100	100	1189	0.955788	9.72866e-06
6	IL-C5	IL_C5_CDS_4	1	DOM017_GL0075897	100	284	0	0	14	297	22	305	0	592	298	95.3	2748731	imo4_4550	997890	Bacteroides uniformis	100	99.89	1184	0.951768	1.04879e-05
7	IL-C5	IL_C5_CDS_4	2	MH0152_GL0016730	93.22	295	20	0	3	297	1	295	0	582	298	98.99	2894617	imo4_4536	997874	Bacteroides cellulosilyticus	99.77	80.11	6	0.00482315	2.26929e-06
8	IL-C5	IL_C5_CDS_4	3	MH0381_GL0066658	92.88	295	21	0	3	297	1	295	0	580	298	98.99	2898466	imo4_2133	763034	Bacteroides fluxus	97.18	78.87	1	0.000803859	3.61445e-06
9	IL-C5	IL_C5_CDS_4	4	T2D-113A_GL0104341	92.54	295	22	0	3	297	1	295	0	579	298	98.99	2905380	imo4_2133	763034	Bacteroides fluxus	97.3	78.97	32	0.0257235	8.8332e-07
10	IL-C5	IL_C5_CDS_4	5	MH0038_GL0007574	92.2	295	23	0	3	297	1	295	0	577	298	98.99	2892770	561047726	1203465	Candidatus Bacteroides timonensis	99.77	83.71	59	0.0474277	2.25721e-06
11	IL-C5	IL_C5_CDS_4	6	158499257-stool1_revised_C1411609_1_gene153154	90.24	297	29	0	1	297	2	298	0	575	298	99.66	2859371	imo4_2131	483216	Bacteroides eggerthii	100	99.33	227	0.182476	1.45606e-06
12	IL-C5	IL_C5_CDS_4	7	763034.HMPREF9446_02816	92.88	295	21	0	3	297	1	295	0	575	298	98.99	2907884	imo4_2133	763034	Bacteroides fluxus	100	100	11	0.00884244	1.57268e-06
13	IL-C5	IL_C5_CDS_4	8	MH0004_GL0034392	91.86	295	24	0	3	297	1	295	0	573	298	98.99	2892118	524077375	1263043	Bacteroides eggerthii	100	100	288	0.231511	3.37505e-06
14	IL-C5	IL_C5_CDS_4	9	DOM005_GL0042962	91.19	295	26	0	3	297	1	295	0	572	298	98.99	2904315	imo4_2135	471870	Bacteroides intestinalis	98.09	78.91	2	0.00160772	6.46931e-06
15	IL-C5	IL_C5_CDS_4	10	MH0003_GL0080446	90.85	295	27	0	3	297	1	295	0	570	298	98.99	2892086	573972718	1163670	Bacteroides cellulosilyticus	100	98.76	607	0.487942	2.40221e-06
16	IL-C5	IL_C5_CDS_4	11	T2D-48A_GL0049985	90.51	295	28	0	3	297	1	295	0	569	298	98.99	2905825	imo4_3670	873449	Streptococcus criceti	4.73	92.86	2	0.00160772	2.02102e-06
17	IL-C5	IL_C5_CDS_4	12	MH0333_GL0065335	90.51	295	28	0	3	297	1	295	0	567	298	98.99	2897459	602611409	1236514	Bacteroides stercorirosoris	100	99.77	14	0.011254	7.4554e-06
18	IL-C5	IL_C5_CDS_5	1	MH0013_GL0024913	99.51	814	4	0	1	814	1	814	0	1690	815	99.88	245073	imo4_2142	411479	Bacteroides uniformis	100	100	1180	0.948553	4.03164e-06
19	IL-C5	IL_C5_CDS_5	2	MH0364_GL0052531	90.85	798	73	0	1	798	1	798	0	1513	815	97.91	207166	imo4_4550	997890	Bacteroides uniformis	100.16	98.61	1171	0.941318	3.6808e-06
20	IL-C5	IL_C5_CDS_6	1	MH0002_GL0047757	99.28	828	6	0	1	828	24	851	0	1718	829	99.88	213200	290770237	155900	uncultured organism	100	100	1191	0.957395	6.73481e-06
21	IL-C5	IL_C5_CDS_6	2	MH0381_GL0066660	94.58	830	43	1	1	828	1	830	0	1633	829	100.12	230837	imo4_4550	997890	Bacteroides uniformis	99.88	89.82	20	0.0160772	1.79387e-07
22	IL-C5	IL_C5_CDS_7	1	V1.CD19-0_GL0113158	99.1	334	3	0	1	334	2	335	0	690	335	99.7	2334933	imo4_4550	997890	Bacteroides uniformis	100	99.9	1185	0.952572	7.95708e-06
23	IL-C5	IL_C5_CDS_7	2	MH0402_GL0212169	95.2	333	16	0	1	333	1	333	0	663	335	99.4	2357849	290770237	155900	uncultured organism	99.7	92.09	32	0.0257235	1.30609e-07
24	IL-C5	IL_C5_CDS_7	3	T2D-48A_GL0049989	91.29	333	29	0	1	333	1	333	0	642	335	99.4	2363454	602606458	1236512	Bacteroides rodentium	97.11	83.1	3	0.00241158	1.67874e-06
25	IL-C5	IL_C5_CDS_7	4	DOM005_GL0042960	90.58	329	31	0	1	329	1	329	0	631	335	98.21	2413757	imo4_2126	585543	Bacteroides uniformis	99.19	82.16	4	0.00321543	3.03943e-06
26	IL-C5	IL_C5_CDS_8	1	MH0440_GL0079607	99.55	671	3	0	1	671	1	671	0	1400	672	99.85	430004	507747246	1235787	Bacteroides uniformis	100	99.21	1188	0.954984	9.37966e-06
27	IL-C5	IL_C5_CDS_15	1	MH0057_GL0036380	100	579	0	0	1	579	1	579	0	1207	580	99.83	646629	602608072	1203608	Bacteroides nordii	5.4	81.25	36	0.0289389	2.7158e-06
28	IL-C5	IL_C5_CDS_16	1	MH0057_GL0036379	100	1023	0	0	1	1023	1	1023	0	2096	1024	99.9	122125	imo4_182	667015	Bacteroides salanitronis	18.39	73.44	34	0.0273312	2.95127e-06
29	IL-C5	IL_C5_CDS_17	1	MH0057_GL0036378	100	696	0	0	1	696	1	696	0	1454	697	99.86	389035	602605930	1236513	Bacteroides faecichinchillae	45.38	74	27	0.0217042	2.78387e-06
30	IL-C5	IL_C5_CDS_17	2	MH0322_GL0149260	92.39	696	53	0	1	696	1	696	0	1370	697	99.86	389513	602605930	1236513	Bacteroides faecichinchillae	45.24	74.38	14	0.011254	4.02571e-07
31	IL-C5	IL_C5_CDS_18	1	MH0057_GL0036377	100	365	0	0	12	376	1	365	0	756	377	96.82	1982964	imo4_180	295405	Bacteroides fragilis 1	82.06	68.97	28	0.022508	3.76046e-06
32	IL-C5	IL_C5_CDS_19	1	O2.UC31-0_GL0037351	99.62	788	3	0	1	788	14	801	0	1639	789	99.87	258695	imo4_2140	997887	Bacteroides salyersiae	6.94	82.04	29	0.0233119	3.27714e-06
33	IL-D9/IL_C4	IL_D9_CDS_14	1	MH0057_GL0029955	100	842	0	0	1	842	1	842	0	1760	843	99.88	220542	507751427	1235787	Bacteroides uniformis	100	97.86	769	0.618167	2.87837e-06
34	IL-D9/IL_C4	IL_D9_CDS_14	2	MH0139_GL0072588	98.1	841	16	0	1	841	1	841	0	1731	843	99.76	221384	507751427	1235787	Bacteroides uniformis	100	95.25	404	0.324759	3.52933e-07
35	IL-D9/IL_C4	IL_D9_CDS_14	3	MH0402_GL0014116	96.2	842	32	0	1	842	1	842	0	1705	843	99.88	220834	292594742	162156	uncultured Bacteroides sp.	99.68	89.78	21	0.016881	1.50043e-07
36	IL-D9/IL_C4	IL_D9_CDS_14	4	MH0003_GL0024143	94.89	842	43	0	1	842	1	842	0	1685	843	99.88	220496	imo4_2142	411479	Bacteroides uniformis	100	100	1037	0.833601	7.06505e-06
37	IL-D9/IL_C4	IL_D9_CDS_14	5	DOM005_GL0010404	90.83	840	77	0	1	840	1	840	0	1631	843	99.64	47670	507751427	1235787	Bacteroides uniformis	63.68	83.59	2	0.00160772	5.09415e-06
38	IL-D9/IL_C4	IL_D9_CDS_15	1	MH0447_GL0065252	90.1	414	38	1	1	411	1	414	0	780	412	100.49	1514662	292594742	162156	uncultured Bacteroides sp.	92.21	96.52	460	0.369775	1.89517e-06
39	IL-D9/IL_C4	IL_D9_CDS_16	1	MH0014_GL0110176	100	562	0	0	1	562	1	562	0	1179	563	99.82	698346	292594742	162156	uncultured Bacteroides sp.	100	99.94	566	0.454984	3.24347e-06
40	IL-D9/IL_C4	IL_D9_CDS_16	2	T2D-10A_GL0129726	97.69	562	13	0	1	562	1	562	0	1161	563	99.82	700886	602606501	1236512	Bacteroides rodentium	100	100	19	0.0152733	9.51821e-07
41	IL-D9/IL_C4	IL_D9_CDS_16	3	MH0024_GL0025344	96.98	562	17	0	1	562	1	562	0	1151	563	99.82	698364	imo4_4550	997890	Bacteroides uniformis	100	99.82	415	0.333601	3.55787e-06
42	IL-D9/IL_C4	IL_D9_CDS_16	4	MH0402_GL0007050	96.44	562	20	0	1	562	1	562	0	1150	563	99.82	699648	602606501	1236512	Bacteroides rodentium	99.88	89.69	2	0.00160772	1.53984e-06
43	IL-D9/IL_C4	IL_D9_CDS_17	1	MH0014_GL0110175	99.81	1064	2	0	8	1071	28	1091	0	2185	1072	99.25	93204	507751427	1235787	Bacteroides uniformis	99.97	99.51	492	0.395498	5.29883e-06
44	IL-D9/IL_C4	IL_D9_CDS_17	2	T2D-10A_GL0129727	97.75	1066	23	1	7	1071	3	1068	0	2144	1072	99.44	102312	602606501	1236512	Bacteroides rodentium	100	100	798	0.641479	1.28601e-07
45	IL-D9/IL_C4	IL_D9_CDS_17	3	MH0098_GL0031201	95.55	1055	46	1	18	1071	1	1055	0	2083	1072	98.41	107440	imo4_4550	997890	Bacteroides uniformis	100	100	376	0.302251	5.08331e-06
46	IL-D9/IL_C4	IL_D9_CDS_18	1	MH0057_GL0029959	100	791	0	0	1	791	1	791	0	1653	792	99.87	268457	507751427	1235787	Bacteroides uniformis	97.35	90.11	268	0.215434	1.25185e-06
47	IL-D9/IL_C4	IL_D9_CDS_18	2	MH0359_GL0065545	98.48	791	12	0	1	791	1	791	0	1636	792	99.87	268816	imo4_2142	411479	Bacteroides uniformis	100	94.02	599	0.481511	3.2776e-07
48	IL-D9/IL_C4	IL_D9_CDS_18	3	O2.UC30-1_GL0105374	97.09	791	23	0	1	791	8	798	0	1618	792	99.87	261759	imo4_2142	411479	Bacteroides uniformis	100	99.96	956	0.768489	3.44845e-07
49	IL-D9/IL_C4	IL_D9_CDS_18	4	MH0402_GL0191356	96.71	791	26	0	1	791	1	791	0	1610	792	99.87	268877	507751427	1235787	Bacteroides uniformis	97.73	87.98	11	0.00884244	2.40084e-07
50	IL-D9/IL_C4	IL_D9_CDS_18	5	159146620-stool1_revised_scaffold5231_2_gene28092	95.17	807	23	1	1	791	1	807	0	1608	792	101.89	252832	imo4_2142	411479	Bacteroides uniformis	74.46	99.94	697	0.560289	1.17219e-07
51	IL-D9/IL_C4	IL_D9_CDS_18	6	MH0035_GL0047544	94.56	791	43	0	1	791	57	847	0	1585	792	99.87	216479	imo4_4550	997890	Bacteroides uniformis	100	100	640	0.514469	3.8288e-06
52	IL-D9/IL_C4	IL_D9_CDS_19	1	MH0019_GL0015142	99.46	1306	7	0	1	1306	1	1306	0	2682	1307	99.92	48524	imo4_2142	411479	Bacteroides uniformis	97.86	84.25	377	0.303055	4.93977e-06
53	IL-D9/IL_C4	IL_D9_CDS_20	1	411479.BACUNI_04182	96.35	576	21	0	1	576	1	576	0	1134	577	99.83	658992	imo4_2142	411479	Bacteroides uniformis	100	100	1104	0.88746	6.57944e-06
54	IL-D9/IL_C4	IL_D9_CDS_21	1	MH0057_GL0029962	100	633	0	0	1	633	1	633	0	1323	634	99.84	507506	imo4_2126	585543	Bacteroides uniformis	100	94.79	858	0.689711	1.76542e-06
55	IL-D9/IL_C4	IL_D9_CDS_21	2	MH0003_GL0110656	95.58	633	28	0	1	633	1	633	0	1268	634	99.84	507364	imo4_2142	411479	Bacteroides uniformis	100	99.95	1131	0.909164	6.34554e-06
56	IL-D9/IL_C4	IL_D9_CDS_21	3	764062976-stool2_revised_scaffold25462_1_gene55581	92.57	606	45	0	28	633	416	1021	0	1181	634	95.58	123340	292594086	162156	uncultured Bacteroides sp.	58.55	89.09	11	0.00884244	1.98222e-07
57	IL-D9/IL_C4	IL_C4_CDS_9	1	MH0055_GL0045201	99.51	411	2	0	31	441	16	426	0	852	442	92.99	1411264	imo4_2126	585543	Bacteroides uniformis	99.45	91.39	404	0.324759	2.35278e-06
58	IL-D9/IL_C4	IL_C4_CDS_9	2	MH0013_GL0014907	94.9	412	21	0	30	441	15	426	0	824	442	93.21	1410980	602606501	1236512	Bacteroides rodentium	99.84	99.84	868	0.697749	1.5949e-06
59	IL-D9/IL_C4	IL_C4_CDS_9	3	MH0438_GL0004710	95.39	412	19	0	30	441	3	414	0	820	442	93.21	1514583	imo4_2126	585543	Bacteroides uniformis	100	93.98	76	0.0610932	4.81494e-07
60	IL-D9/IL_C4	IL_C4_CDS_9	4	MH0002_GL0000412	92.96	412	29	0	30	441	15	426	0	811	442	93.21	1410670	524692875	1263055	Bacteroides uniformis	100	100	379	0.304662	3.34895e-06
61	IL-D9/IL_C4	IL_C4_CDS_9	5	MH0348_GL0022889	92.7	411	30	0	31	441	7	417	0	803	442	92.99	1488484	imo4_2126	585543	Bacteroides uniformis	93.38	96.24	342	0.27492	2.20081e-07
62	IL-D9/IL_C4	IL_C4_CDS_9	6	638754422-stool1_revised_scaffold21262_2_gene98005	93.09	405	28	0	30	434	15	419	0	797	442	91.63	1036055	imo4_2142	411479	Bacteroides uniformis	86.65	100	940	0.755627	2.14387e-06
63	IL-D9/IL_C4	IL_C4_CDS_10	1	MH0002_GL0000411	98.22	844	15	0	1	844	1	844	0	1731	845	99.88	218896	imo4_2126	585543	Bacteroides uniformis	100	100	1177	0.946141	5.24243e-06
64	IL-D9/IL_C4	IL_C4_CDS_10	2	MH0160_GL0023180	97.87	844	18	0	1	844	1	844	0	1726	845	99.88	219037	imo4_2142	411479	Bacteroides uniformis	100	96.45	958	0.770096	1.74918e-06
65	IL-D9/IL_C4	IL_C4_CDS_10	3	O2.UC23-1_GL0020541	97.75	844	19	0	1	844	1	844	0	1723	845	99.88	219322	imo4_2142	411479	Bacteroides uniformis	100	95.54	871	0.700161	6.15718e-07
66	IL-D9/IL_C4	IL_C4_CDS_10	4	MH0402_GL0185775	95.73	844	36	0	1	844	1	844	0	1698	845	99.88	219248	imo4_4550	997890	Bacteroides uniformis	100	92.98	173	0.139068	4.82454e-08
67	IL-D9/IL_C4	IL_C4_CDS_10	5	DOM005_GL0007897	90.05	844	84	0	1	844	1	844	0	1618	845	99.88	219463	602606501	1236512	Bacteroides rodentium	99.45	81.06	4	0.00321543	2.65045e-06
68	IL-D9/IL_C4	IL_C4_CDS_16	1	MH0090_GL0092978	99.54	218	1	0	1	218	10	227	5e-161	454	219	99.54	4106295	524692875	1263055	Bacteroides uniformis	100	99.85	1171	0.941318	9.31399e-06
69	IL-D9/IL_C4	IL_C4_CDS_16	2	MH0230_GL0137072	97.25	218	6	0	1	218	1	218	7e-159	448	219	99.54	4302555	imo4_4550	997890	Bacteroides uniformis	100	94.67	88	0.0707395	2.26536e-07
70	IL-D9/IL_C4	IL_C4_CDS_16	3	DLM028_GL0053491	96.79	218	7	0	1	218	1	218	6e-158	446	219	99.54	4314402	imo4_4550	997890	Bacteroides uniformis	98.78	90.6	15	0.0120579	5.49711e-06
71	IL-D9/IL_C4	IL_C4_CDS_16	4	MH0381_GL0080613	94.95	218	11	0	1	218	1	218	2e-155	439	219	99.54	4305968	imo4_4550	997890	Bacteroides uniformis	97.56	81.75	1	0.000803859	4.68383e-06
72	IL-D9/IL_C4	IL_C4_CDS_16	5	MH0414_GL0059693	94.95	218	11	0	1	218	1	218	2e-155	439	219	99.54	4306900	imo4_2133	763034	Bacteroides fluxus	100	99.85	6	0.00482315	2.58638e-06
73	IL-D9/IL_C4	IL_C4_CDS_16	6	T2D-113A_GL0024700	94.95	218	11	0	1	218	1	218	4e-155	439	219	99.54	4315976	imo4_4550	997890	Bacteroides uniformis	98.48	80.43	34	0.0273312	9.93372e-07
74	IL-D9/IL_C4	IL_C4_CDS_16	7	MH0402_GL0075175	98.48	198	3	0	21	218	1	198	3e-144	410	219	90.41	4775881	imo4_4550	997890	Bacteroides uniformis	98.83	90.85	38	0.0305466	1.61381e-07
75	IL-D9/IL_C4	IL_C4_CDS_16	8	DOM005_GL0034296	95.45	198	9	0	21	218	1	198	1e-139	399	219	90.41	4785101	imo4_2131	483216	Bacteroides eggerthii	37.35	85.2	2	0.00160772	8.01035e-06
76	IL-D9/IL_C4	IL_C4_CDS_16	9	N085A_GL0015598	93.43	198	13	0	21	218	1	198	8e-138	394	219	90.41	4786338	524682197	1263048	Bacteroides intestinalis	37.02	82.81	16	0.0128617	1.39886e-06
77	IL-F5/IL_B6/IL_B1/IL_D12	IL_F5_CDS_2	1	MH0115_GL0019715	99.34	453	3	0	1	453	1	453	0	918	454	99.78	1208348	imo4_4550	997890	Bacteroides uniformis	100	99.71	1183	0.950965	6.89889e-06
78	IL-F5/IL_B6/IL_B1/IL_D12	IL_F5_CDS_2	2	N085A_GL0088044	97.78	450	10	0	1	450	1	450	0	899	454	99.12	1220567	imo4_2142	411479	Bacteroides uniformis	98.31	86.32	17	0.0136656	1.1126e-06
79	IL-F5/IL_B6/IL_B1/IL_D12	IL_F5_CDS_2	3	T2D-48A_GL0022400	97.56	450	11	0	1	450	22	471	0	898	454	99.12	1081074	60280031	314100	uncultured murine large bowel bacterium BAC 31B	96.2	85.04	3	0.00241158	1.08891e-06
80	IL-F5/IL_B6/IL_B1/IL_D12	IL_F5_CDS_2	4	MH0402_GL0190241	97.78	450	10	0	1	450	1	450	0	897	454	99.12	1210572	524694020	1263055	Bacteroides uniformis	98.6	89.72	15	0.0120579	2.26759e-07
81	IL-F5/IL_B6/IL_B1/IL_D12	IL_F5_CDS_2	5	DOM005_GL0029185	97.54	448	11	0	1	448	1	448	0	895	454	98.68	1220259	524694020	1263055	Bacteroides uniformis	98.9	82.44	2	0.00160772	5.16437e-06
82	IL-F5/IL_B6/IL_B1/IL_D12	IL_F5_CDS_2	6	T2D-113A_GL0117589	95.54	448	20	0	1	448	1	448	0	877	454	98.68	1235380	imo4_2135	471870	Bacteroides intestinalis	99.48	80.37	38	0.0305466	8.16353e-07
83	IL-F5/IL_B6/IL_B1/IL_D12	IL_F5_CDS_2	7	763034.HMPREF9446_00788	95.32	449	21	0	1	449	1	449	0	874	454	98.9	1229194	imo4_2133	763034	Bacteroides fluxus	100	100	9	0.00723473	1.26392e-06
84	IL-F5/IL_B6/IL_B1/IL_D12	IL_F5_CDS_2	8	N087A_GL0016201	94.21	449	26	0	1	449	1	449	0	867	454	98.9	1220571	524435889	1263039	Bacteroides clarus	98.38	93.12	213	0.171222	1.85311e-07
85	IL-F5/IL_B6/IL_B1/IL_D12	IL_F5_CDS_2	9	MH0039_GL0030196	93.33	450	30	0	1	450	16	465	0	867	454	99.12	1112671	524285281	1263053	Bacteroides stercoris	100	98.15	736	0.59164	5.56509e-06
86	IL-F5/IL_B6/IL_B1/IL_D12	IL_F5_CDS_2	10	MH0016_GL0061747	93.56	450	29	0	1	450	1	450	0	865	454	99.12	1214646	524435889	1263039	Bacteroides clarus	100	100	476	0.382637	7.33735e-07
87	IL-F5/IL_B6/IL_B1/IL_D12	IL_F5_CDS_2	11	MH0333_GL0053827	92.44	450	34	0	1	450	1	450	0	864	454	99.12	1209953	602611388	1236514	Bacteroides stercorirosoris	99.93	98.09	21	0.016881	3.82654e-06
88	IL-F5/IL_B6/IL_B1/IL_D12	IL_F5_CDS_2	12	765094712-stool1_revised_scaffold4815_2_gene47721	92.89	450	32	0	1	450	1	450	0	860	454	99.12	1221596	480985856	1121096	Bacteroides gallinarum	100	98.38	15	0.0120579	6.92104e-07
89	IL-F5/IL_B6/IL_B1/IL_D12	IL_F5_CDS_2	13	MH0381_GL0039530	96.52	431	15	0	18	448	1	431	0	857	454	94.93	1357743	imo4_2141	449673	Bacteroides stercoris	96.24	84.08	1	0.000803859	3.40548e-06
90	IL-F5/IL_B6/IL_B1/IL_D12	IL_F5_CDS_2	14	MH0011_GL0086081	91.78	450	37	0	1	450	1	450	0	858	454	99.12	1207646	imo4_4536	997874	Bacteroides cellulosilyticus	100	98.68	693	0.557074	1.39372e-06
91	IL-F5/IL_B6/IL_B1/IL_D12	IL_F5_CDS_2	15	MH0058_GL0030230	91.8	451	36	1	1	450	1	451	0	857	454	99.34	1200709	imo4_2135	471870	Bacteroides intestinalis	99.85	96.85	506	0.406752	6.46618e-07
92	IL-F5/IL_B6/IL_B1/IL_D12	IL_F5_CDS_2	16	159571453-stool1_revised_C729022_1_gene122628	91.78	450	37	0	1	450	42	491	0	853	454	99.12	972568	524076416	1263043	Bacteroides eggerthii	100	100	428	0.344051	4.55634e-06
93	IL-F5/IL_B6/IL_B1/IL_D12	IL_F5_CDS_2	17	MH0012_GL0179571	90.62	448	41	1	1	448	1	447	0	841	454	98.68	1236838	imo4_2140	997887	Bacteroides salyersiae	100	100	302	0.242765	9.78215e-07
94	IL-F5/IL_B6/IL_B1/IL_D12	IL_F5_CDS_2	18	MH0152_GL0023747	91.31	449	39	0	1	449	36	484	0	840	454	98.9	1004296	imo4_2133	763034	Bacteroides fluxus	92.06	78.65	4	0.00321543	2.30965e-06
95	IL-F5/IL_B6/IL_B1/IL_D12	IL_F5_CDS_10	1	O2.UC17-1_GL0063425	99.51	616	3	0	1	616	11	626	0	1278	617	99.84	523615	imo4_4550	997890	Bacteroides uniformis	100	99.2	1191	0.957395	7.78946e-06
96	IL-F5/IL_B6/IL_B1/IL_D12	IL_F5_CDS_10	2	MH0414_GL0019026	93.18	616	42	0	1	616	1	616	0	1208	617	99.84	546311	imo4_2133	763034	Bacteroides fluxus	100	99.68	10	0.00803859	1.26654e-06
97	IL-F5/IL_B6/IL_B1/IL_D12	IL_F5_CDS_10	3	N085A_GL0009900	92.69	616	45	0	1	616	1	616	0	1206	617	99.84	547148	524694020	1263055	Bacteroides uniformis	99.95	85.96	23	0.0184887	6.78069e-07
98	IL-F5/IL_B6/IL_B1/IL_D12	IL_F5_CDS_10	4	MH0333_GL0053579	91.88	616	50	0	1	616	1	616	0	1197	617	99.84	546068	602611446	1236514	Bacteroides stercorirosoris	100	99.08	273	0.219453	3.21318e-07
99	IL-F5/IL_B6/IL_B1/IL_D12	IL_F5_CDS_10	5	MH0012_GL0202592	91.72	616	51	0	1	616	1	616	0	1196	617	99.84	545246	524421965	1263038	Bacteroides cellulosilyticus	100	99.03	770	0.618971	1.73451e-06
100	IL-F5/IL_B6/IL_B1/IL_D12	IL_F5_CDS_10	6	765094712-stool1_revised_scaffold5351_1_gene15391	93.51	616	40	0	1	616	1	616	0	1191	617	99.84	547495	602606177	1121096	Bacteroides gallinarum	100	98.7	4	0.00321543	2.39774e-06
101	IL-F5/IL_B6/IL_B1/IL_D12	IL_F5_CDS_10	7	MH0004_GL0028753	91.07	616	55	0	1	616	1	616	0	1185	617	99.84	545180	imo4_2130	665953	Bacteroides eggerthii	100	100	425	0.34164	4.44989e-06
102	IL-F5/IL_B6/IL_B1/IL_D12	IL_F5_CDS_10	8	MH0381_GL0145754	90.1	616	61	0	1	616	1	616	0	1181	617	99.84	546212	imo4_4536	997874	Bacteroides cellulosilyticus	98.22	81.97	1	0.000803859	3.02109e-06
103	IL-F5/IL_B6/IL_B1/IL_D12	IL_F5_CDS_10	9	MH0016_GL0031833	92.37	616	47	0	1	616	1	616	0	1181	617	99.84	545259	524436047	1263039	Bacteroides clarus	100	100	327	0.262862	8.10524e-07
104	IL-F5/IL_B6/IL_B1/IL_D12	IL_F5_CDS_10	10	N087A_GL0008860	90.75	616	57	0	1	616	1	616	0	1165	617	99.84	547150	524436047	1263039	Bacteroides clarus	99.95	87.9	14	0.011254	1.51754e-06
105	IL-F5/IL_B6/IL_B1/IL_D12	IL_F5_CDS_10	11	DOM005_GL0008035	91.23	616	54	0	1	616	1	616	0	1161	617	99.84	547037	imo4_2133	763034	Bacteroides fluxus	97.62	82.72	2	0.00160772	5.25115e-06
106	IL-F5/IL_B6/IL_B1/IL_D12	IL_F5_CDS_10	12	MH0364_GL0179932	90.73	615	57	0	1	615	1	615	0	1159	617	99.68	536717	514223327	1073351	Bacteroides stercoris	99.03	100	703	0.565113	7.53788e-06
107	IL-F5/IL_B6/IL_B1/IL_D12	IL_F5_CDS_11	1	MH0354_GL0017731	100	336	0	0	1	336	12	347	0	696	337	99.7	2182498	507748422	1235787	Bacteroides uniformis	99.9	99.52	1203	0.967042	1.06138e-05
108	IL-F5/IL_B6/IL_B1/IL_D12	IL_F5_CDS_11	2	765094712-stool1_revised_scaffold1784_1_gene27239	98.51	336	5	0	1	336	1	336	0	690	337	99.7	2326507	602606264	1121096	Bacteroides gallinarum	100	99.11	155	0.124598	1.83258e-07
109	IL-F5/IL_B6/IL_B1/IL_D12	IL_F5_CDS_11	3	MH0402_GL0100033	98.81	336	4	0	1	336	1	336	0	690	337	99.7	2319726	imo4_2126	585543	Bacteroides uniformis	100	92.78	82	0.0659164	8.4161e-08
110	IL-F5/IL_B6/IL_B1/IL_D12	IL_F5_CDS_11	4	MH0016_GL0031834	98.51	336	5	0	1	336	1	336	0	689	337	99.7	2314417	524436047	1263039	Bacteroides clarus	100	100	437	0.351286	7.11531e-07
111	IL-F5/IL_B6/IL_B1/IL_D12	IL_F5_CDS_11	5	O2.UC32-1_GL0122392	98.21	336	6	0	1	336	5	340	0	689	337	99.7	2282529	514223301	1073351	Bacteroides stercoris	100	99.8	713	0.573151	7.76841e-06
112	IL-F5/IL_B6/IL_B1/IL_D12	IL_F5_CDS_11	6	MH0155_GL0051627	97.62	336	8	0	1	336	5	340	0	686	337	99.7	2264637	259116060	155900	uncultured organism	100	99.61	401	0.322347	4.3762e-06
113	IL-F5/IL_B6/IL_B1/IL_D12	IL_F5_CDS_11	7	MH0381_GL0145755	98.2	334	6	0	1	334	1	334	0	686	337	99.11	2344905	514223301	1073351	Bacteroides stercoris	99.8	91.53	15	0.0120579	2.75198e-07
114	IL-F5/IL_B6/IL_B1/IL_D12	IL_F5_CDS_11	8	MH0222_GL0040562	98.2	334	6	0	1	334	1	334	0	685	337	99.11	2342852	524285540	1263053	Bacteroides stercoris	99.8	89.43	44	0.0353698	7.26179e-07
115	IL-F5/IL_B6/IL_B1/IL_D12	IL_F5_CDS_11	9	MH0115_GL0092410	97.9	334	7	0	1	334	1	334	0	683	337	99.11	2341308	imo4_2139	484018	Bacteroides plebeius	99.7	94.92	311	0.25	1.9876e-06
116	IL-F5/IL_B6/IL_B1/IL_D12	IL_F5_CDS_11	10	MH0055_GL0052209	96.41	334	12	0	1	334	1	334	0	673	337	99.11	2340581	imo4_2101	469585	Bacteroides thetaiotaomicron	99.8	88.28	14	0.011254	6.02989e-07
117	IL-F5/IL_B6/IL_B1/IL_D12	IL_F5_CDS_11	11	MH0355_GL0098731	96.11	334	13	0	1	334	1	334	0	669	337	99.11	2331740	524615937	1262749	Bacteroides barnesiae	100	99.8	89	0.0715434	1.38337e-06
118	IL-F5/IL_B6/IL_B1/IL_D12	IL_F5_CDS_11	12	DLM014_GL0064204	95.81	334	14	0	1	334	28	361	0	670	337	99.11	2021825	524313878	1263040	Bacteroides coprocola	93.76	91.2	568	0.456592	3.52804e-07
119	IL-F5/IL_B6/IL_B1/IL_D12	IL_F5_CDS_11	13	MH0314_GL0071930	95.81	334	14	0	1	334	1	334	0	667	337	99.11	2331247	524455868	1262739	Bacteroides sp. CAG:443	100	93.45	37	0.0297428	1.06416e-06
120	IL-F5/IL_B6/IL_B1/IL_D12	IL_F5_CDS_11	14	MH0069_GL0002099	95.81	334	14	0	1	334	1	334	0	667	337	99.11	2327941	524636531	1262752	Bacteroides sp. CAG:875	100	98.71	253	0.203376	3.11836e-06
121	IL-F5/IL_B6/IL_B1/IL_D12	IL_F5_CDS_11	15	MH0101_GL0064660	95.51	334	15	0	1	334	1	334	0	666	337	99.11	2341139	425728288	742727	Bacteroides oleiciplenus	100	97.81	246	0.197749	3.40202e-07
122	IL-F5/IL_B6/IL_B1/IL_D12	IL_F5_CDS_11	16	MH0052_GL0032398	95.21	334	16	0	1	334	1	334	0	665	337	99.11	2327760	imo4_2139	484018	Bacteroides plebeius	100	95.34	372	0.299035	9.18972e-06
123	IL-F5/IL_B6/IL_B1/IL_D12	IL_F5_CDS_11	17	V1.CD1-0-PN_GL0073475	94.91	334	17	0	1	334	4	337	0	665	337	99.11	2308749	imo4_2119	411901	Bacteroides caccae	100	99.01	961	0.772508	1.69342e-06
124	IL-F5/IL_B6/IL_B1/IL_D12	IL_F5_CDS_11	18	MH0407_GL0146083	94.91	334	17	0	1	334	1	334	0	663	337	99.11	2332722	524615937	1262749	Bacteroides barnesiae	100	95.14	188	0.151125	6.52545e-07
125	IL-F5/IL_B6/IL_B1/IL_D12	IL_F5_CDS_11	19	160158126-stool2_revised_scaffold12995_1_gene69666	94.61	334	18	0	1	334	5	338	0	663	337	99.11	2300046	imo4_2132	483215	Bacteroides finegoldii	100	99.9	427	0.343248	1.74752e-06
126	IL-F5/IL_B6/IL_B1/IL_D12	IL_F5_CDS_11	20	MH0179_GL0063349	94.61	334	18	0	1	334	1	334	0	662	337	99.11	2342156	imo4_2140	997887	Bacteroides salyersiae	100	99.8	300	0.241158	9.65332e-07
127	IL-F5/IL_B6/IL_B1/IL_D12	IL_F5_CDS_11	21	NOM004_GL0009845	94.91	334	17	0	1	334	1	334	0	661	337	99.11	2349744	imo4_2109	469590	Bacteroides ovatus	100	98.61	973	0.782154	9.45332e-07
128	IL-F5/IL_B6/IL_B1/IL_D12	IL_F5_CDS_11	22	764811490-stool1_revised_scaffold1793_1_gene49935	94.01	334	20	0	1	334	5	338	0	661	337	99.11	2300504	649510129	1339286	Bacteroides ovatus	100	99.9	1163	0.934887	3.91613e-06
129	IL-F5/IL_B6/IL_B1/IL_D12	IL_F5_CDS_11	23	MH0012_GL0059413	94.31	334	19	0	1	334	33	366	0	662	337	99.11	1972049	imo4_2118	457395	Bacteroides dorei	100	99.18	1224	0.983923	1.07773e-05
130	IL-F5/IL_B6/IL_B1/IL_D12	IL_F5_CDS_11	24	MH0262_GL0134634	94.31	334	19	0	1	334	5	338	0	660	337	99.11	2291784	imo4_2120	537012	Bacteroides cellulosilyticus	100	99.8	774	0.622186	2.68216e-06
131	IL-F5/IL_B6/IL_B1/IL_D12	IL_F5_CDS_11	25	MH0302_GL0024198	93.71	334	21	0	1	334	1	334	0	659	337	99.11	2343794	imo4_2136	997884	Bacteroides nordii	100	100	393	0.315916	3.01471e-07
132	IL-F5/IL_B6/IL_B1/IL_D12	IL_F5_CDS_11	26	MH0125_GL0013827	94.31	334	19	0	1	334	1	334	0	659	337	99.11	2341439	523975903	1262743	Bacteroides sp. CAG:598	100	99.2	48	0.0385852	4.01344e-06
133	IL-F5/IL_B6/IL_B1/IL_D12	IL_F5_CDS_11	27	MH0265_GL0126078	94.61	334	18	0	1	334	7	340	0	659	337	99.11	2253446	524455868	1262739	Bacteroides sp. CAG:443	100	97.76	323	0.259646	1.39312e-06
134	IL-F5/IL_B6/IL_B1/IL_D12	IL_F5_CDS_11	28	MH0414_GL0019027	94.89	333	17	0	1	333	1	333	0	657	337	98.81	2358008	imo4_2133	763034	Bacteroides fluxus	100	99.9	116	0.0932476	1.76107e-07
135	IL-F5/IL_B6/IL_B1/IL_D12	IL_F5_CDS_11	29	MH0179_GL0031123	94.01	334	20	0	1	334	1	334	0	657	337	99.11	2342151	524357140	1262744	Bacteroides sp. CAG:633	100	94.13	34	0.0273312	2.08164e-06
136	IL-F5/IL_B6/IL_B1/IL_D12	IL_F5_CDS_11	30	MH0057_GL0015936	94.01	334	20	0	1	334	1	334	0	655	337	99.11	2327841	imo4_2139	484018	Bacteroides plebeius	100	89.78	35	0.028135	2.25088e-06
137	IL-F5/IL_B6/IL_B1/IL_D12	IL_F5_CDS_11	31	MH0143_GL0049951	93.71	334	21	0	1	334	1	334	0	655	337	99.11	2341729	524357140	1262744	Bacteroides sp. CAG:633	100	100	488	0.392283	1.64945e-07
138	IL-F5/IL_B6/IL_B1/IL_D12	IL_F5_CDS_11	32	N085A_GL0016331	93.11	334	23	0	1	334	19	352	0	654	337	99.11	2131178	649548513	1339352	Bacteroides vulgatus	99.91	93.77	597	0.479904	4.03921e-07
139	IL-F5/IL_B6/IL_B1/IL_D12	IL_F5_CDS_11	33	MH0243_GL0007065	93.71	334	21	0	1	334	1	334	0	653	337	99.11	2330306	524455868	1262739	Bacteroides sp. CAG:443	99.8	91.05	16	0.0128617	5.31341e-07
140	IL-F5/IL_B6/IL_B1/IL_D12	IL_F5_CDS_11	34	V1.CD3-3-PN_GL0026126	93.98	332	20	0	1	332	1	332	0	653	337	98.52	2373069	409214030	999418	Parabacteroides goldsteinii	98.5	92.68	41	0.0329582	2.18773e-07
141	IL-F5/IL_B6/IL_B1/IL_D12	IL_F5_CDS_11	35	MH0011_GL0047292	93.41	334	22	0	1	334	1	334	0	653	337	99.11	2327288	524517443	1263041	Bacteroides coprophilus	100	99.4	156	0.125402	4.44298e-06
142	IL-F5/IL_B6/IL_B1/IL_D12	IL_F5_CDS_11	36	N025A_GL0060640	93.71	334	21	0	1	334	1	334	0	653	337	99.11	2337453	524455868	1262739	Bacteroides sp. CAG:443	99.31	83.07	19	0.0152733	3.26412e-07
143	IL-F5/IL_B6/IL_B1/IL_D12	IL_F5_CDS_11	37	DLF010_GL0054627	93.71	334	21	0	1	334	1	334	0	653	337	99.11	2336761	524615937	1262749	Bacteroides barnesiae	97.72	82.94	24	0.0192926	7.50889e-07
144	IL-F5/IL_B6/IL_B1/IL_D12	IL_F5_CDS_11	38	V1.FI07_GL0199094	93.71	334	21	0	1	334	1	334	0	653	337	99.11	2335593	524615937	1262749	Bacteroides barnesiae	97.72	82.94	19	0.0152733	2.54169e-07
145	IL-F5/IL_B6/IL_B1/IL_D12	IL_F5_CDS_11	39	MH0260_GL0111442	93.98	332	20	0	1	332	1	332	0	652	337	98.52	2368588	60280031	314100	uncultured murine large bowel bacterium BAC 31B	99.5	86.17	18	0.0144695	2.49243e-06
146	IL-F5/IL_B6/IL_B1/IL_D12	IL_F5_CDS_11	40	V1.CD38-0_GL0081682	93.41	334	22	0	1	334	1	334	0	652	337	99.11	2347706	524329673	1262750	Bacteroides sp. CAG:754	100	99.1	1049	0.843248	5.05823e-07
147	IL-F5/IL_B6/IL_B1/IL_D12	IL_F5_CDS_11	41	158742018-stool1_revised_scaffold17184_1_gene50964	93.37	332	22	0	1	332	68	399	0	655	337	98.52	1651021	507758463	1235789	Parabacteroides goldsteinii	100	99.92	341	0.274116	2.95163e-07
148	IL-F5/IL_B6/IL_B1/IL_D12	IL_F5_CDS_11	42	MH0274_GL0032134	93.98	332	20	0	1	332	1	332	0	652	337	98.52	2368793	imo4_2516	411477	Parabacteroides merdae	99.7	94.59	282	0.226688	1.99297e-07
149	IL-F5/IL_B6/IL_B1/IL_D12	IL_F5_CDS_11	43	MH0192_GL0041504	92.81	334	24	0	1	334	1	334	0	650	337	99.11	2329622	524636531	1262752	Bacteroides sp. CAG:875	99.01	82.44	11	0.00884244	4.64232e-07
150	IL-F5/IL_B6/IL_B1/IL_D12	IL_F5_CDS_11	44	N085A_GL0033844	92.22	334	26	0	1	334	1	334	0	650	337	99.11	2350055	imo4_2838	1077285	Bacteroides faecis	99.9	89.07	54	0.0434084	3.1217e-07
151	IL-F5/IL_B6/IL_B1/IL_D12	IL_F5_CDS_11	45	DOM005_GL0008036	92.81	334	24	0	1	334	1	334	0	649	337	99.11	2349486	524329673	1262750	Bacteroides sp. CAG:754	99.2	89.31	97	0.0779743	2.23158e-07
152	IL-F5/IL_B6/IL_B1/IL_D12	IL_F5_CDS_11	46	T2D-48A_GL0011849	91.92	334	27	0	1	334	1	334	0	649	337	99.11	2350678	imo4_4543	997881	Bacteroides fragilis 1	99.9	88.47	12	0.0096463	4.54358e-07
153	IL-F5/IL_B6/IL_B1/IL_D12	IL_F5_CDS_11	47	NOF010_GL0066694	91.92	334	27	0	1	334	1	334	0	648	337	99.11	2349718	524167793	1263047	Bacteroides fragilis 2	100	89.85	57	0.0458199	3.05302e-07
154	IL-F5/IL_B6/IL_B1/IL_D12	IL_F5_CDS_11	48	MH0004_GL0000635	92.51	334	25	0	1	334	1	334	0	647	337	99.11	2327091	imo4_2122	470145	Bacteroides coprocola	100	99.7	339	0.272508	9.02862e-06
155	IL-F5/IL_B6/IL_B1/IL_D12	IL_F5_CDS_11	49	T2D-135A_GL0061722	92.47	332	25	0	1	332	1	332	0	647	337	98.52	2375982	523616498	1122931	Parabacteroides gordonii	99.9	93.5	88	0.0707395	1.1891e-07
156	IL-F5/IL_B6/IL_B1/IL_D12	IL_F5_CDS_11	50	MH0270_GL0083825	93.07	332	23	0	1	332	46	377	0	648	337	98.52	1861046	524593271	1263094	Parabacteroides merdae	100	99.91	928	0.745981	2.02765e-06
157	IL-F5/IL_B6/IL_B1/IL_D12	IL_F5_CDS_11	51	MH0195_GL0029397	92.22	334	26	0	1	334	1	334	0	645	337	99.11	2342492	507744073	1235785	Bacteroides thetaiotaomicron	99.7	89.89	287	0.230707	1.60628e-07
158	IL-F5/IL_B6/IL_B1/IL_D12	IL_F5_CDS_11	52	T2D-51A_GL0096344	92.17	332	26	0	1	332	1	332	0	645	337	98.52	2376254	imo4_2515	537006	Parabacteroides johnsonii	100	92.29	26	0.0209003	2.66628e-07
159	IL-F5/IL_B6/IL_B1/IL_D12	IL_F5_CDS_11	53	MH0012_GL0204480	92.47	332	25	0	1	332	1	332	0	645	337	98.52	2365507	imo4_2514	563193	Parabacteroides distasonis	100	100	1098	0.882637	1.40537e-06
160	IL-F5/IL_B6/IL_B1/IL_D12	IL_F5_CDS_11	54	MH0041_GL0009150	92.47	332	25	0	1	332	1	332	0	644	337	98.52	2365767	602604617	1121094	Bacteroides barnesiae	98	85.1	16	0.0128617	8.35371e-07
161	IL-F5/IL_B6/IL_B1/IL_D12	IL_F5_CDS_11	55	MH0016_GL0027175	92.17	332	26	0	1	332	1	332	0	644	337	98.52	2365572	523993018	1263091	Parabacteroides johnsonii	100	100	194	0.155949	6.56987e-07
162	IL-F5/IL_B6/IL_B1/IL_D12	IL_F5_CDS_11	56	MH0431_GL0114039	92.47	332	25	0	1	332	1	332	0	643	337	98.52	2345686	602604617	1121094	Bacteroides barnesiae	97.81	82.67	28	0.022508	5.34194e-07
163	IL-F5/IL_B6/IL_B1/IL_D12	IL_F5_CDS_11	57	MH0037_GL0054884	93.07	332	23	0	1	332	1	332	0	642	337	98.52	2365742	570740742	880074	Barnesiella viscericola	100	95.9	14	0.011254	2.07276e-06
164	IL-F5/IL_B6/IL_B1/IL_D12	IL_F5_CDS_11	58	MH0281_GL0049396	91.62	334	28	0	1	334	1	334	0	642	337	99.11	2330956	524201439	1262747	Bacteroides sp. CAG:702	99.7	93.25	13	0.0104502	1.82172e-06
165	IL-F5/IL_B6/IL_B1/IL_D12	IL_F5_CDS_11	59	MH0109_GL0039239	91.02	334	30	0	1	334	1	334	0	642	337	99.11	2341255	596035199	1339275	Bacteroides fragilis	100	99.1	571	0.459003	2.21798e-06
166	IL-F5/IL_B6/IL_B1/IL_D12	IL_F5_CDS_11	60	MH0020_GL0045928	91.87	332	27	0	1	332	54	385	0	643	337	98.52	1780009	imo4_2517	762968	Paraprevotella clara	100	99.57	470	0.377814	1.89543e-06
167	IL-F5/IL_B6/IL_B1/IL_D12	IL_F5_CDS_11	61	DOM022_GL0028139	91.27	332	29	0	1	332	1	332	0	640	337	98.52	2375037	imo4_2518	762982	Paraprevotella xylaniphila	99.9	84.7	14	0.011254	1.95968e-06
168	IL-F5/IL_B6/IL_B1/IL_D12	IL_F5_CDS_11	62	O2.UC29-1_GL0027091	92.47	332	25	0	1	332	20	351	0	641	337	98.52	2139152	524011079	1262738	Barnesiella intestinihominis	100	98.96	777	0.624598	2.39093e-06
169	IL-F5/IL_B6/IL_B1/IL_D12	IL_F5_CDS_11	63	NOF009_GL0021392	90.72	334	31	0	1	334	10	343	0	640	337	99.11	2235462	404575707	1073388	Bacteroides fragilis 2	100	99.9	574	0.461415	1.11791e-06
170	IL-F5/IL_B6/IL_B1/IL_D12	IL_F5_CDS_11	64	MH0192_GL0132616	90.72	334	31	0	1	334	1	334	0	639	337	99.11	2329648	524319271	1262741	Bacteroides sp. CAG:530	99.5	89.33	28	0.022508	5.59533e-07
171	IL-F5/IL_B6/IL_B1/IL_D12	IL_F5_CDS_11	65	MH0011_GL0096107	91.02	334	30	0	1	334	1	334	0	639	337	99.11	2340046	524177778	1262746	Bacteroides sp. CAG:661	100	100	31	0.0249196	6.32754e-06
172	IL-F5/IL_B6/IL_B1/IL_D12	IL_F5_CDS_11	66	MH0006_GL0154693	90.72	334	31	0	1	334	1	334	0	638	337	99.11	2339927	524319271	1262741	Bacteroides sp. CAG:530	100	100	119	0.0956592	1.78975e-06
173	IL-F5/IL_B6/IL_B1/IL_D12	IL_F5_CDS_11	67	MH0290_GL0063873	90.72	334	31	0	1	334	1	334	0	638	337	99.11	2343737	imo4_182	667015	Bacteroides salanitronis	100	99.5	8	0.00643087	3.84261e-06
174	IL-F5/IL_B6/IL_B1/IL_D12	IL_F5_CDS_11	68	MH0407_GL0016363	90.42	334	32	0	1	334	1	334	0	634	337	99.11	2345318	524201439	1262747	Bacteroides sp. CAG:702	100	91.14	6	0.00482315	1.83299e-06
175	IL-F5/IL_B6/IL_B1/IL_D12	IL_F5_CDS_11	69	MH0047_GL0004677	90.12	334	33	0	1	334	32	365	0	635	337	99.11	1982857	524201439	1262747	Bacteroides sp. CAG:702	100	99	35	0.028135	5.54001e-06
176	IL-F5/IL_B6/IL_B1/IL_D12	IL_F5_CDS_11	70	159247771-stool1_revised_C708190_1_gene87883	91.84	331	27	0	1	331	37	367	0	634	337	98.22	1949824	imo4_2125	556259	Bacteroides ovatus	87.03	85.26	5	0.00401929	3.76846e-07
177	IL-F5/IL_B6/IL_B1/IL_D12	IL_F5_CDS_11	71	MH0187_GL0146468	92.28	324	25	0	11	334	1	324	0	627	337	96.14	2470037	524357140	1262744	Bacteroides sp. CAG:633	100	94.05	10	0.00803859	4.11122e-07
178	IL-F5/IL_B6/IL_B1/IL_D12	IL_F5_CDS_11	72	MH0192_GL0088452	90.63	331	31	0	1	331	1	331	0	627	337	98.22	2355011	524738860	1262924	Prevotella sp. CAG:279	99.8	86.25	5	0.00401929	1.52878e-06
179	IL-F5/IL_B6/IL_B1/IL_D12	IL_F5_CDS_11	73	MH0298_GL0037167	90.63	331	31	0	1	331	1	331	0	626	337	98.22	2356371	602606760	1235814	Bacteroides acidifaciens	96.21	86.7	28	0.022508	8.66652e-07
180	IL-F5/IL_B6/IL_B1/IL_D12	IL_F5_CDS_11	74	O2.UC24-2_GL0043374	94.01	317	19	0	1	317	1	317	0	625	337	94.07	2582173	524357140	1262744	Bacteroides sp. CAG:633	99.58	93.45	24	0.0192926	4.59276e-07
181	IL-F5/IL_B6/IL_B1/IL_D12	IL_F5_CDS_11	75	MH0462_GL0146369	94.46	307	17	0	1	307	1	307	0	610	337	91.1	2094904	507744073	1235785	Bacteroides thetaiotaomicron	99.91	98.41	1090	0.876206	1.28601e-06
182	IL-F5/IL_B6/IL_B1/IL_D12	IL_F5_CDS_11	76	MH0264_GL0094191	92.93	311	22	0	1	311	32	342	0	608	337	92.28	2253437	602604617	1121094	Bacteroides barnesiae	90.74	83.71	16	0.0128617	6.31492e-07
183	IL-F5/IL_B6/IL_B1/IL_D12	IL_F5_CDS_21	1	411479.BACUNI_01476	99.86	717	1	0	1	717	4	720	0	1498	718	99.86	354722	imo4_2142	411479	Bacteroides uniformis	100	100	1184	0.951768	3.76036e-06
184	IL-F5/IL_B6/IL_B1/IL_D12	IL_F5_CDS_21	2	MH0402_GL0050953	95.39	716	33	0	2	717	3	718	0	1439	718	99.72	356930	60280031	314100	uncultured murine large bowel bacterium BAC 31B	99.49	87.51	10	0.00803859	3.06704e-07
185	IL-F5/IL_B6/IL_B1/IL_D12	IL_F5_CDS_21	3	765094712-stool1_revised_scaffold1784_2_gene21122	94.14	717	42	0	1	717	1	717	0	1423	718	99.86	359062	480985778	1121096	Bacteroides gallinarum	100	98.79	2	0.00160772	6.05065e-06
186	IL-F5/IL_B6/IL_B1/IL_D12	IL_F5_CDS_21	4	763034.HMPREF9446_00001	93.31	717	48	0	1	717	4	720	0	1414	718	99.86	354759	imo4_2133	763034	Bacteroides fluxus	100	100	11	0.00884244	1.22803e-06
187	IL-F5/IL_B6/IL_B1/IL_D12	IL_F5_CDS_21	5	T2D-113A_GL0127331	93.03	717	50	0	1	717	4	720	0	1414	718	99.86	354506	524111047	1263049	Bacteroides intestinalis	99.54	82.7	42	0.0337621	6.88035e-07
188	IL-F5/IL_B6/IL_B1/IL_D12	IL_F5_CDS_21	6	MH0086_GL0109270	93.58	717	46	0	1	717	1	717	0	1412	718	99.86	357856	524111047	1263049	Bacteroides intestinalis	98.42	95.05	240	0.192926	5.59303e-07
189	IL-F5/IL_B6/IL_B1/IL_D12	IL_F5_CDS_21	7	762984.HMPREF9445_01279	92.61	717	53	0	1	717	4	720	0	1405	718	99.86	354758	imo4_2121	762984	Bacteroides clarus	100	100	325	0.261254	1.02535e-06
190	IL-F5/IL_B6/IL_B1/IL_D12	IL_F5_CDS_21	8	483216.BACEGG_01482	92.61	717	53	0	1	717	4	720	0	1403	718	99.86	354733	imo4_2131	483216	Bacteroides eggerthii	100	100	433	0.348071	3.93215e-06
191	IL-F5/IL_B6/IL_B1/IL_D12	IL_F5_CDS_21	9	449673.BACSTE_00969	92.33	717	55	0	1	717	4	720	0	1399	718	99.86	354726	imo4_2141	449673	Bacteroides stercoris	100	100	722	0.580386	7.51454e-06
192	IL-F5/IL_B6/IL_B1/IL_D12	IL_F5_CDS_21	10	MH0179_GL0056025	91.35	717	62	0	1	717	1	717	0	1396	718	99.86	358010	524356919	1262744	Bacteroides sp. CAG:633	100	98.7	23	0.0184887	5.67799e-06
193	IL-F5/IL_B6/IL_B1/IL_D12	IL_F5_CDS_21	11	T2D-48A_GL0023003	92.69	725	45	1	1	717	40	764	0	1394	718	100.97	299467	imo4_2121	762984	Bacteroides clarus	88.41	83.95	4	0.00321543	1.16503e-06
194	IL-F5/IL_B6/IL_B1/IL_D12	IL_F5_CDS_21	12	N085A_GL0033854	92.41	725	47	1	1	717	4	728	0	1393	718	100.97	343657	60280031	314100	uncultured murine large bowel bacterium BAC 31B	94.7	84.35	16	0.0128617	1.1026e-06
195	IL-F5/IL_B6/IL_B1/IL_D12	IL_F5_CDS_21	13	MH0011_GL0033223	93.44	717	45	1	1	717	4	718	0	1392	718	99.86	356322	573972711	1163670	Bacteroides cellulosilyticus	100	99.58	665	0.534566	1.94641e-06
196	IL-F5/IL_B6/IL_B1/IL_D12	IL_F5_CDS_21	14	MH0038_GL0049931	93.58	701	45	0	17	717	58	758	0	1385	718	97.63	305290	524111047	1263049	Bacteroides intestinalis	99.78	99.47	318	0.255627	1.0694e-06
197	IL-F5/IL_B6/IL_B1/IL_D12	IL_F5_CDS_21	15	MH0101_GL0070811	92.61	717	51	1	1	717	4	718	0	1384	718	99.86	356459	425728288	742727	Bacteroides oleiciplenus	100	92.54	53	0.0426045	3.65947e-07
198	IL-F5/IL_B6/IL_B1/IL_D12	IL_F5_CDS_21	16	MH0333_GL0122153	93.15	701	48	0	17	717	18	718	0	1382	718	97.63	356827	602611422	1236514	Bacteroides stercorirosoris	99.95	99.35	19	0.0152733	4.30109e-06
199	IL-F5/IL_B6/IL_B1/IL_D12	IL_F5_CDS_21	17	MH0407_GL0159383	91	711	64	0	7	717	2	712	0	1379	718	99.03	365471	524356919	1262744	Bacteroides sp. CAG:633	99.86	89	5	0.00401929	1.36671e-06
200	IL-F5/IL_B6/IL_B1/IL_D12	IL_F5_CDS_21	18	DOM005_GL0001855	90.21	725	63	1	1	717	4	728	0	1372	718	100.97	343605	60280031	314100	uncultured murine large bowel bacterium BAC 31B	94.42	81.84	2	0.00160772	5.59762e-06
201	IL-F5/IL_B6/IL_B1/IL_D12	IL_F5_CDS_21	19	N087A_GL0050024	92.44	701	53	0	17	717	1	701	0	1370	718	97.63	382137	524436047	1263039	Bacteroides clarus	99.91	88.18	14	0.011254	1.69006e-06
202	IL-F5/IL_B6/IL_B1/IL_D12	IL_F5_CDS_26	1	MH0003_GL0052233	100	750	0	0	1	750	1	750	0	1540	751	99.87	314604	imo4_2142	411479	Bacteroides uniformis	100	99.96	1151	0.925241	4.85651e-06
203	IL-F5/IL_B6/IL_B1/IL_D12	IL_F5_CDS_26	2	MH0110_GL0072408	94.78	747	39	0	4	750	2	748	0	1414	751	99.47	317190	507748422	1235787	Bacteroides uniformis	100	99.91	428	0.344051	2.12716e-06
204	IL-F5/IL_B6/IL_B1/IL_D12	IL_F5_CDS_27	1	MH0057_GL0027325	100	430	0	0	1	430	1	430	0	884	431	99.77	1378472	imo4_2142	411479	Bacteroides uniformis	99.85	93.19	245	0.196945	8.1487e-07
205	IL-F5/IL_B6/IL_B1/IL_D12	IL_F5_CDS_27	2	MH0114_GL0017814	96.05	430	16	1	1	430	4	432	0	850	431	99.77	1363205	imo4_2142	411479	Bacteroides uniformis	100	99.46	1020	0.819936	3.9879e-06
206	IL-F5/IL_B6/IL_B1/IL_D12	IL_F5_CDS_27	3	763961826-stool1_revised_scaffold22055_1_gene55031	91.63	430	32	2	4	430	2	430	0	804	431	99.77	1385467	290770093	155900	uncultured organism	100.15	96.3	722	0.580386	1.35871e-06
207	IL-F5/IL_B6/IL_B1/IL_D12	IL_F5_CDS_28	1	MH0057_GL0027324	100	314	0	0	1	314	1	314	0	650	316	99.37	2603685	292596064	820	Bacteroides uniformis	77.88	92.41	53	0.0426045	4.10087e-06
208	IL-F5/IL_B6/IL_B1/IL_D12	IL_F5_CDS_30	1	MH0057_GL0027323	100	531	0	0	1	531	1	531	0	1096	532	99.81	803290	524114024	1262735	Bacteroides sp. CAG:1076	92.36	74.07	57	0.0458199	4.22389e-06
209	IL-F5/IL_B6/IL_B1/IL_D12	IL_B1_CDS_23	1	MH0057_GL0027322	100	1050	0	0	1	1050	12	1061	0	2143	1051	99.9	104871	60280031	314100	uncultured murine large bowel bacterium BAC 31B	24.45	81.01	62	0.0498392	3.6573e-06
210	IL-F5/IL_B6/IL_B1/IL_D12	IL_B1_CDS_20	1	O2.UC57-0_GL0125407	99.68	317	1	0	1	317	26	342	0	660	318	99.69	2244816	524695103	1263055	Bacteroides uniformis	99.61	98.93	1181	0.949357	7.28792e-06
211	IL-F5/IL_B6/IL_B1/IL_D12	IL_B1_CDS_20	2	MH0402_GL0203589	98.42	317	5	0	1	317	1	317	0	653	318	99.69	2566426	602606503	1236512	Bacteroides rodentium	100	92.24	318	0.255627	8.35407e-08
212	IL-F5/IL_B6/IL_B1/IL_D12	IL_B1_CDS_20	3	MH0414_GL0029855	95.58	317	14	0	1	317	1	317	0	635	318	99.69	2566620	imo4_2133	763034	Bacteroides fluxus	100	99.79	10	0.00803859	1.67322e-06
213	IL-F5/IL_B6/IL_B1/IL_D12	IL_B1_CDS_20	4	N085A_GL0064528	94.95	317	16	0	1	317	1	317	0	630	318	99.69	2571891	imo4_2126	585543	Bacteroides uniformis	100	87.21	16	0.0128617	1.32844e-06
214	IL-F5/IL_B6/IL_B1/IL_D12	IL_B1_CDS_20	5	T2D-48A_GL0069856	94.64	317	17	0	1	317	1	317	0	628	318	99.69	2572592	602606503	1236512	Bacteroides rodentium	99.9	84.71	5	0.00401929	8.69573e-07
215	IL-F5/IL_B6/IL_B1/IL_D12	IL_B1_CDS_20	6	DOM005_GL0020365	92.74	317	23	0	1	317	1	317	0	623	318	99.69	2571209	imo4_181	693979	Bacteroides helcogenes	99.58	81.75	2	0.00160772	7.41665e-06
216	IL-F5/IL_B6/IL_B1/IL_D12	IL_B1_CDS_20	7	MH0152_GL0010765	92.11	317	25	0	1	317	1	317	0	617	318	99.69	2562729	524357940	1262744	Bacteroides sp. CAG:633	99.69	80.96	4	0.00321543	2.81632e-06
217	IL-F5/IL_B6/IL_B1/IL_D12	IL_B1_CDS_20	8	MH0407_GL0187010	92.43	317	23	1	1	317	1	316	0	615	318	99.69	2580696	524357940	1262744	Bacteroides sp. CAG:633	100	91.27	21	0.016881	3.49282e-07
218	IL-F5/IL_B6/IL_B1/IL_D12	IL_B1_CDS_20	9	MH0381_GL0110495	92.11	317	24	1	1	317	1	316	0	614	318	99.69	2580177	imo4_4550	997890	Bacteroides uniformis	100	82.2	5	0.00401929	6.81037e-07
219	IL-F5/IL_B6/IL_B1/IL_D12	IL_B1_CDS_20	10	MH0179_GL0002160	91.8	317	25	1	1	317	22	337	0	615	318	99.69	2303262	524357940	1262744	Bacteroides sp. CAG:633	99.61	99.41	24	0.0192926	4.37409e-06
220	IL-F5/IL_B6/IL_B1/IL_D12	IL_B1_CDS_20	11	T2D-113A_GL0127336	91.48	317	26	1	1	317	1	316	0	611	318	99.69	2586502	imo4_4536	997874	Bacteroides cellulosilyticus	98.95	80	40	0.0321543	7.83423e-07
221	IL-F5/IL_B6/IL_B1/IL_D12	IL_B1_CDS_20	12	765094712-stool1_revised_scaffold1413_1_gene18881	91.82	318	24	2	1	317	1	317	0	607	318	100	2573959	602606257	1121096	Bacteroides gallinarum	100	98.53	2	0.00160772	5.56011e-06
222	IL-F5/IL_B6/IL_B1/IL_D12	IL_B1_CDS_20	13	V1.UC26-4_GL0198090	90.88	318	28	1	1	317	1	318	0	607	318	100	2556550	524178427	1262746	Bacteroides sp. CAG:661	99.9	92.38	6	0.00482315	1.82518e-06
223	IL-F5/IL_B6/IL_B1/IL_D12	IL_B1_CDS_20	14	MH0011_GL0058994	90.25	318	30	1	1	317	1	318	0	605	318	100	2547060	524178427	1262746	Bacteroides sp. CAG:661	100	100	49	0.0393891	2.90156e-06
224	IL-F5/IL_B6/IL_B1/IL_D12	IL_B1_CDS_20	15	NLF006_GL0047128	91.51	318	25	2	1	317	1	317	0	604	318	100	2571332	imo4_2121	762984	Bacteroides clarus	100	88.57	13	0.0104502	2.02787e-06
225	IL-F5/IL_B6/IL_B1/IL_D12	IL_B1_CDS_20	16	MH0004_GL0032957	90.25	318	30	1	1	317	1	318	0	602	318	100	2546893	523975939	1262743	Bacteroides sp. CAG:598	100	100	34	0.0273312	6.47188e-06
226	IL-F5/IL_B6/IL_B1/IL_D12	IL_B1_CDS_20	17	MH0016_GL0036891	90.25	318	29	2	1	317	1	317	0	600	318	100	2560914	524436047	1263039	Bacteroides clarus	100	100	306	0.245981	1.31991e-06
227	IL-F5/IL_B6/IL_B1/IL_D12	IL_B1_CDS_20	18	MH0004_GL0008726	90.57	318	28	2	1	317	1	317	0	599	318	100	2560522	imo4_2130	665953	Bacteroides eggerthii	100	100	395	0.317524	5.18786e-06
228	IL-F5/IL_B6/IL_B1/IL_D12	IL_B1_CDS_20	19	V1.UC22-1_GL0107484	90.57	318	28	2	1	317	6	322	0	599	318	100	2502907	524286423	1263053	Bacteroides stercoris	100	99.79	757	0.608521	7.95279e-06
229	IL-F5/IL_B6/IL_B1/IL_D12	IL_B1_CDS_8	1	MH0040_GL0026170	98.76	566	7	0	1	566	1	566	0	1152	567	99.82	685847	imo4_2126	585543	Bacteroides uniformis	100	100	1189	0.955788	9.58475e-06
230	IL-F5/IL_B6/IL_B1/IL_D12	IL_B1_CDS_7	1	763678604-stool2_revised_scaffold1111_3_gene120583	99.74	391	1	0	1	391	8	398	0	778	392	99.74	1661161	imo4_4550	997890	Bacteroides uniformis	100	100	1157	0.930064	3.01645e-06
231	IL-A3	IL_A3_CDS_8	1	MH0011_GL0033223	99.86	718	1	0	1	718	1	718	0	1504	719	99.86	356322	573972711	1163670	Bacteroides cellulosilyticus	100	99.58	665	0.534566	1.94641e-06
232	IL-A3	IL_A3_CDS_8	2	MH0038_GL0049931	97.35	718	19	0	1	718	41	758	0	1473	719	99.86	305290	524111047	1263049	Bacteroides intestinalis	99.78	99.47	318	0.255627	1.0694e-06
233	IL-A3	IL_A3_CDS_8	3	MH0333_GL0122153	96.94	718	22	0	1	718	1	718	0	1467	719	99.86	356827	602611422	1236514	Bacteroides stercorirosoris	99.95	99.35	19	0.0152733	4.30109e-06
234	IL-A3	IL_A3_CDS_8	4	MH0101_GL0070811	95.96	718	29	0	1	718	1	718	0	1437	719	99.86	356459	425728288	742727	Bacteroides oleiciplenus	100	92.54	53	0.0426045	3.65947e-07
235	IL-A3	IL_A3_CDS_8	5	MH0086_GL0109270	95.82	717	28	1	4	718	1	717	0	1436	719	99.72	357856	524111047	1263049	Bacteroides intestinalis	98.42	95.05	240	0.192926	5.59303e-07
236	IL-A3	IL_A3_CDS_8	6	411479.BACUNI_01476	93.61	720	44	1	1	718	1	720	0	1414	719	100.14	354722	imo4_2142	411479	Bacteroides uniformis	100	100	1184	0.951768	3.76036e-06
237	IL-A3	IL_A3_CDS_8	7	MH0402_GL0050953	93.04	718	48	1	3	718	1	718	0	1401	719	99.86	356930	60280031	314100	uncultured murine large bowel bacterium BAC 31B	99.49	87.51	10	0.00803859	3.06704e-07
238	IL-A3	IL_A3_CDS_8	8	483216.BACEGG_01482	92.36	720	53	1	1	718	1	720	0	1400	719	100.14	354733	imo4_2131	483216	Bacteroides eggerthii	100	100	433	0.348071	3.93215e-06
239	IL-A3	IL_A3_CDS_8	9	762984.HMPREF9445_01279	92.22	720	54	1	1	718	1	720	0	1397	719	100.14	354758	imo4_2121	762984	Bacteroides clarus	100	100	325	0.261254	1.02535e-06
240	IL-A3	IL_A3_CDS_8	10	765094712-stool1_revised_scaffold1784_2_gene21122	92.89	717	49	1	4	718	1	717	0	1395	719	99.72	359062	480985778	1121096	Bacteroides gallinarum	100	98.79	2	0.00160772	6.05065e-06
241	IL-A3	IL_A3_CDS_8	11	763034.HMPREF9446_00001	91.39	720	60	1	1	718	1	720	0	1391	719	100.14	354759	imo4_2133	763034	Bacteroides fluxus	100	100	11	0.00884244	1.22803e-06
242	IL-A3	IL_A3_CDS_8	12	449673.BACSTE_00969	91.67	720	58	1	1	718	1	720	0	1386	719	100.14	354726	imo4_2141	449673	Bacteroides stercoris	100	100	722	0.580386	7.51454e-06
243	IL-A3	IL_A3_CDS_8	13	T2D-113A_GL0127331	91.25	720	61	1	1	718	1	720	0	1385	719	100.14	354506	524111047	1263049	Bacteroides intestinalis	99.54	82.7	42	0.0337621	6.88035e-07
244	IL-A3	IL_A3_CDS_8	14	MH0179_GL0056025	90.79	717	64	1	4	718	1	717	0	1381	719	99.72	358010	524356919	1262744	Bacteroides sp. CAG:633	100	98.7	23	0.0184887	5.67799e-06
245	IL-A3	IL_A3_CDS_8	15	MH0407_GL0159383	90.73	712	66	0	7	718	1	712	0	1376	719	99.03	365471	524356919	1262744	Bacteroides sp. CAG:633	99.86	89	5	0.00401929	1.36671e-06
246	IL-A3	IL_A3_CDS_8	16	T2D-48A_GL0023003	93.26	697	47	0	22	718	68	764	0	1374	719	96.94	299467	imo4_2121	762984	Bacteroides clarus	88.41	83.95	4	0.00321543	1.16503e-06
247	IL-A3	IL_A3_CDS_8	17	N085A_GL0033854	93.11	697	48	0	22	718	32	728	0	1372	719	96.94	343657	60280031	314100	uncultured murine large bowel bacterium BAC 31B	94.7	84.35	16	0.0128617	1.1026e-06
248	IL-A3	IL_A3_CDS_8	18	N087A_GL0050024	92.83	697	50	0	22	718	5	701	0	1367	719	96.94	382137	524436047	1263039	Bacteroides clarus	99.91	88.18	14	0.011254	1.69006e-06
249	IL-A3	IL_A3_CDS_8	19	DOM005_GL0001855	90.53	697	66	0	22	718	32	728	0	1346	719	96.94	343605	60280031	314100	uncultured murine large bowel bacterium BAC 31B	94.42	81.84	2	0.00160772	5.59762e-06
250	IL-A3	IL_A3_CDS_10	1	158742018-stool1_revised_scaffold23608_1_gene11584	100	426	0	0	1	426	7	432	0	872	427	99.77	1369223	imo4_2120	537012	Bacteroides cellulosilyticus	100	99.92	670	0.538585	1.88024e-06
251	IL-A3	IL_A3_CDS_10	2	MH0129_GL0035747	99.53	426	2	0	1	426	3	428	0	868	427	99.77	1395233	imo4_2135	471870	Bacteroides intestinalis	99.53	94.69	158	0.12701	7.91181e-07
252	IL-A3	IL_A3_CDS_10	3	MH0342_GL0148553	99.3	426	3	0	1	426	1	426	0	867	427	99.77	1413840	561047675	1203465	Candidatus Bacteroides timonensis	100	93.44	14	0.011254	1.03761e-06
253	IL-A3	IL_A3_CDS_10	4	MH0003_GL0082417	98.83	426	5	0	1	426	1	426	0	864	427	99.77	1410720	imo4_2135	471870	Bacteroides intestinalis	100	99.84	280	0.22508	1.76567e-06
254	IL-A3	IL_A3_CDS_10	5	MH0333_GL0122151	98.12	426	8	0	1	426	1	426	0	860	427	99.77	1413773	602611422	1236514	Bacteroides stercorirosoris	100	99.06	17	0.0136656	5.4217e-06
255	IL-A3	IL_A3_CDS_10	6	MH0101_GL0070813	97.65	426	10	0	1	426	1	426	0	857	427	99.77	1411635	425728288	742727	Bacteroides oleiciplenus	100	91.73	22	0.0176849	6.81684e-07
256	IL-A3	IL_A3_CDS_10	7	T2D-48A_GL0032617	96.24	426	16	0	1	426	1	426	0	847	427	99.77	1418130	602606503	1236512	Bacteroides rodentium	99.3	86.08	5	0.00401929	9.5252e-07
257	IL-A3	IL_A3_CDS_10	8	N085A_GL0033860	96.24	426	16	0	1	426	1	426	0	846	427	99.77	1417745	imo4_4550	997890	Bacteroides uniformis	99.3	86.87	20	0.0160772	9.64398e-07
258	IL-A3	IL_A3_CDS_10	9	MH0012_GL0209135	94.13	426	25	0	1	426	1	426	0	830	427	99.77	1410962	524070840	1262737	Bacteroides salyersiae	100	100	309	0.248392	9.7162e-07
259	IL-A3	IL_A3_CDS_10	10	MH0239_GL0050269	96	425	17	0	1	425	1	425	0	827	427	99.53	1326655	290770093	155900	uncultured organism	100.38	99.32	1179	0.947749	7.04259e-06
260	IL-A3	IL_A3_CDS_10	11	DOM005_GL0026885	95.54	426	19	0	1	426	1	426	0	823	427	99.77	1417372	imo4_2133	763034	Bacteroides fluxus	99.06	86.34	10	0.00803859	1.11232e-06
261	IL-A3	IL_A3_CDS_10	12	N087A_GL0050880	93.66	426	27	0	1	426	4	429	0	821	427	99.77	1392608	imo4_183	226186	Bacteroides thetaiotaomicron	100	99.92	1019	0.819132	2.01768e-06
262	IL-A3	IL_A3_CDS_10	13	MH0381_GL0164734	95.31	426	20	0	1	426	1	426	0	820	427	99.77	1414322	imo4_4550	997890	Bacteroides uniformis	98.91	84.55	1	0.000803859	3.43547e-06
263	IL-A3	IL_A3_CDS_10	14	O2.CD2-0-PT_GL0033494	93.41	425	28	0	1	425	14	438	0	820	427	99.53	1291646	524625810	1263046	Bacteroides fragilis	100	100	556	0.446945	3.01611e-06
264	IL-A3	IL_A3_CDS_10	15	MH0101_GL0062683	93.41	425	28	0	1	425	14	438	0	820	427	99.53	1288757	404577837	1073388	Bacteroides fragilis 2	100	99.77	104	0.0836013	3.37199e-06
265	IL-A3	IL_A3_CDS_10	16	MH0108_GL0082643	93.43	426	28	0	1	426	1	426	0	818	427	99.77	1411707	524564717	1263044	Bacteroides faecis	100	100	248	0.199357	2.25288e-06
266	IL-A3	IL_A3_CDS_10	17	T2D-133A_GL0035301	94.37	426	24	0	1	426	1	426	0	818	427	99.77	1417978	imo4_2133	763034	Bacteroides fluxus	100	99.69	10	0.00803859	1.3457e-06
267	IL-A3	IL_A3_CDS_10	18	158742018-stool1_revised_C770449_1_gene98729	92.96	426	30	0	1	426	11	436	0	818	427	99.77	1338920	imo4_2112	457390	Bacteroides ovatus	100	99.92	1166	0.937299	4.21368e-06
268	IL-A3	IL_A3_CDS_10	19	T2D-135A_GL0021012	92.96	426	30	0	1	426	12	437	0	817	427	99.77	1331119	602606703	1235814	Bacteroides acidifaciens	99.92	95.06	11	0.00884244	1.67455e-06
269	IL-A3	IL_A3_CDS_10	20	V1.CD38-0_GL0031110	92.96	426	30	0	1	426	1	426	0	817	427	99.77	1416221	524325368	1262750	Bacteroides sp. CAG:754	100	100	40	0.0321543	8.64052e-07
270	IL-A3	IL_A3_CDS_10	21	MH0013_GL0012920	92.72	426	31	0	1	426	1	426	0	815	427	99.77	1410979	524205023	1263037	Bacteroides caccae	100	100	851	0.684084	1.77526e-06
271	IL-A3	IL_A3_CDS_10	22	765094712-stool1_revised_scaffold1784_2_gene21127	94.6	426	23	0	1	426	1	426	0	814	427	99.77	1418949	602606257	1121096	Bacteroides gallinarum	100	98.44	5	0.00401929	1.89756e-06
272	IL-A3	IL_A3_CDS_10	23	MH0267_GL0128637	92.72	426	31	0	1	426	1	426	0	814	427	99.77	1413236	524325368	1262750	Bacteroides sp. CAG:754	100	92.51	34	0.0273312	2.93754e-07
273	IL-A3	IL_A3_CDS_10	24	MH0182_GL0070595	92.96	426	30	0	1	426	1	426	0	814	427	99.77	1412353	imo4_4552	997892	Bacteroides xylanisolvens	100	98.2	541	0.434887	1.53289e-06
274	IL-A3	IL_A3_CDS_10	25	N040A_GL0020228	94.13	426	25	0	1	426	2	427	0	813	427	99.77	1409042	imo4_2121	762984	Bacteroides clarus	100	99.38	402	0.323151	8.39608e-07
275	IL-A3	IL_A3_CDS_10	26	N087A_GL0050017	93.9	426	26	0	1	426	1	426	0	813	427	99.77	1417757	imo4_2121	762984	Bacteroides clarus	100	87.82	19	0.0152733	1.16248e-06
276	IL-A3	IL_A3_CDS_10	27	MH0239_GL0131197	94.13	426	25	0	1	426	1	426	0	812	427	99.77	1412971	imo4_2136	997884	Bacteroides nordii	100	97.81	374	0.300643	2.83876e-07
277	IL-A3	IL_A3_CDS_10	28	NOF010_GL0020186	92.94	425	30	0	1	425	1	425	0	811	427	99.53	1400634	imo4_2140	997887	Bacteroides salyersiae	98.6	83.29	28	0.022508	5.25574e-07
278	IL-A3	IL_A3_CDS_10	29	MH0222_GL0187652	93.9	426	26	0	1	426	1	426	0	811	427	99.77	1412827	602611422	1236514	Bacteroides stercorirosoris	96.8	82.13	41	0.0329582	7.50763e-07
279	IL-A3	IL_A3_CDS_10	30	665953.HMPREF1016_03110	94.13	426	25	0	1	426	1	426	0	811	427	99.77	1354579	imo4_2130	665953	Bacteroides eggerthii	100	100	401	0.322347	4.28146e-06
280	IL-A3	IL_A3_CDS_10	31	T2D-106A_GL0121475	91.78	426	35	0	1	426	25	450	0	810	427	99.77	1235332	523616483	1122931	Parabacteroides gordonii	100	88.4	91	0.0731511	2.42281e-07
281	IL-A3	IL_A3_CDS_10	32	MH0289_GL0015195	93.43	426	28	0	1	426	1	426	0	808	427	99.77	1364661	524285540	1263053	Bacteroides stercoris	100	99.38	688	0.553055	7.92098e-06
282	IL-A3	IL_A3_CDS_10	33	V1.FI04_GL0010261	92	425	34	0	1	425	7	431	0	803	427	99.53	1367342	imo4_2108	457388	Parabacteroides distasonis	100	100	1116	0.897106	3.30796e-06
283	IL-A3	IL_A3_CDS_10	34	160765029-stool1_revised_scaffold17399_2_gene153156	91.08	426	38	0	1	426	25	450	0	800	427	99.77	1236070	523616483	1122931	Parabacteroides gordonii	99.85	87.32	146	0.117363	2.0783e-07
284	IL-A3	IL_A3_CDS_10	35	MH0276_GL0183973	90.38	426	41	0	1	426	5	430	0	798	427	99.77	1380375	524759398	1262913	Parabacteroides sp. CAG:409	99.07	90.48	21	0.016881	1.59449e-06
285	IL-A3	IL_A3_CDS_10	36	MH0238_GL0048621	90.82	425	39	0	1	425	1	425	0	797	427	99.53	1404434	602608103	1203608	Bacteroides nordii	98.44	77.51	19	0.0152733	1.3118e-06
286	IL-A3	IL_A3_CDS_10	37	DLM022_GL0121691	90.14	426	42	0	1	426	1	426	0	796	427	99.77	1417319	523616483	1122931	Parabacteroides gordonii	100	100	17	0.0136656	3.83602e-07
287	IL-A3	IL_A3_CDS_10	38	MH0274_GL0169474	90.38	426	41	0	1	426	1	426	0	790	427	99.77	1413312	523994228	1263091	Parabacteroides johnsonii	100	92.19	29	0.0233119	7.86304e-07
288	IL-A3	IL_A3_CDS_10	39	MH0298_GL0053671	90.38	426	41	0	1	426	1	426	0	788	427	99.77	1413487	523994228	1263091	Parabacteroides johnsonii	100	99.92	202	0.162379	9.28177e-07
289	IL-A3	IL_A3_CDS_11	1	MH0012_GL0095005	99.6	750	3	0	1	750	1	750	0	1534	751	99.87	314643	524424142	1263038	Bacteroides cellulosilyticus	100	99.51	591	0.47508	1.14188e-06
290	IL-A3	IL_A3_CDS_11	2	N035A_GL0051992	97.47	750	19	0	1	750	1	750	0	1504	751	99.87	315618	561047675	1203465	Candidatus Bacteroides timonensis	99.91	96.36	116	0.0932476	3.41444e-07
291	IL-A3	IL_A3_CDS_11	3	MH0024_GL0015010	96.53	750	26	0	1	750	1	750	0	1494	751	99.87	314662	imo4_4536	997874	Bacteroides cellulosilyticus	99.51	93.72	316	0.254019	3.77311e-07
292	IL-A3	IL_A3_CDS_11	4	MH0003_GL0082418	93.6	750	48	0	1	750	1	750	0	1434	751	99.87	314605	imo4_2135	471870	Bacteroides intestinalis	100	100	307	0.246785	1.81201e-06
293	IL-A3	IL_A3_CDS_11	5	MH0333_GL0122150	92.28	751	57	1	1	750	1	751	0	1419	751	100	313826	602611422	1236514	Bacteroides stercorirosoris	99.96	99.29	19	0.0152733	4.30083e-06
294	IL-A3	IL_A3_CDS_11	6	MH0101_GL0070814	92.4	750	57	0	1	750	1	750	0	1408	751	99.87	314759	425728288	742727	Bacteroides oleiciplenus	100	92.85	1	0.000803859	1.50822e-05
295	IL-A3	IL_A3_CDS_12	1	MH0127_GL0051502	99.55	446	2	0	1	446	17	462	0	922	447	99.78	1146021	537469636	1268240	Bacteroides cellulosilyticus	100	100	234	0.188103	1.3562e-06
296	IL-A3	IL_A3_CDS_13	1	MH0188_GL0063284	100	496	0	0	1	496	1	496	0	1023	497	99.8	954082	524424142	1263038	Bacteroides cellulosilyticus	99.4	99.46	289	0.232315	1.50003e-06
297	IL-A3	IL_A3_CDS_14	1	MH0011_GL0063686	99.79	475	1	0	1	475	1	475	0	969	476	99.79	1065184	425728288	742727	Bacteroides oleiciplenus	99.51	82.16	212	0.170418	1.75354e-06
298	IL-A3	IL_A3_CDS_14	2	MH0174_GL0151756	95.58	475	21	0	1	475	1	475	0	915	476	99.79	1066037	425728288	742727	Bacteroides oleiciplenus	99.58	80.75	25	0.0200965	2.88963e-06
299	IL-A3	IL_A3_CDS_15	1	MH0011_GL0063687	100	523	0	0	1	523	1	523	0	1086	524	99.81	832700	imo4_4536	997874	Bacteroides cellulosilyticus	100	91.16	216	0.173633	1.99498e-06
300	IL-A3	IL_A3_CDS_15	2	MH0092_GL0001943	94.26	523	30	0	1	523	1	523	0	999	524	99.81	832981	imo4_4536	997874	Bacteroides cellulosilyticus	100	100	216	0.173633	1.65976e-06
301	IL-A3	IL_A3_CDS_15	3	MH0101_GL0070817	92.78	526	35	1	1	523	1	526	0	980	524	100.38	821610	imo4_4536	997874	Bacteroides cellulosilyticus	99.68	87.32	2	0.00160772	8.04355e-06
302	IL-A3	IL_A3_CDS_16	1	MH0011_GL0063688	100	1084	0	0	1	1084	1	1084	0	2209	1085	99.91	95559	imo4_4536	997874	Bacteroides cellulosilyticus	100	91.31	220	0.176849	1.58303e-06
303	IL-A3	IL_A3_CDS_16	2	159551223-stool2_revised_C976705_1_gene76756	96.4	1084	39	0	1	1084	7	1090	0	2147	1085	99.91	93791	573972711	1163670	Bacteroides cellulosilyticus	100	99.97	221	0.177653	1.52824e-06
304	IL-A3	IL_A3_CDS_16	3	MH0101_GL0070818	94.49	1071	47	2	14	1084	47	1105	0	2070	1085	98.71	88703	602606503	1236512	Bacteroides rodentium	98.58	82.26	220	0.176849	1.02008e-07
305	IL-A3	IL_A3_CDS_20	1	MH0011_GL0041674	99.02	814	8	0	1	814	1	814	0	1687	815	99.88	245057	imo4_4536	997874	Bacteroides cellulosilyticus	100	99.35	690	0.554662	1.91362e-06
306	IL-A3	IL_A3_CDS_20	2	MH0333_GL0122142	92.02	815	64	1	1	814	1	815	0	1561	815	100	244398	602611422	1236514	Bacteroides stercorirosoris	100	98.57	19	0.0152733	3.96367e-06
307	IL-A3	IL_A3_CDS_20	3	MH0058_GL0067716	93.37	814	54	0	1	814	1	814	0	1557	815	99.88	245108	524108668	1263049	Bacteroides intestinalis	100	100	374	0.300643	1.57761e-06
308	IL-B3	IL_B3_CDS_1	1	MH0170_GL0010647	100	314	0	0	1	314	1	314	0	669	314	100	958691	523927836	1232442	Blautia producta	63.17	76.51	42	0.0337621	1.77673e-06
309	IL-B3	IL_B3_CDS_2	1	MH0170_GL0010649	100	453	0	0	1	453	1	453	0	932	454	99.78	1208722	523930357	1232460	Clostridiales bacterium 1_7_47FAA & VE202-28	82.09	76.01	40	0.0321543	1.91897e-06
310	IL-B3	IL_B3_CDS_3	1	SZEY-97A_GL0034808	98.53	273	4	0	5	277	15	287	0	530	278	98.2	3035441	imo4_4154	657323	Blautia sp. KLE 1732	88.54	76.68	44	0.0353698	1.7493e-06
311	IL-B3	IL_B3_CDS_4	1	MH0170_GL0010651	100	294	0	0	1	294	5	298	0	582	295	99.66	2847732	imo4_2160	537007	Blautia hansenii	98.22	81.56	41	0.0329582	1.97521e-06
312	IL-B3	IL_B3_CDS_4	2	T2D-31A_GL0017508	90.48	294	28	0	1	294	1	294	0	523	295	99.66	2921710	imo4_2160	537007	Blautia hansenii	99.1	85.29	10	0.00803859	6.45426e-07
313	IL-B3	IL_B3_CDS_5	1	MH0170_GL0010652	100	408	0	0	1	408	11	418	0	837	409	99.76	1478744	imo4_2160	537007	Blautia hansenii	84.88	80.82	43	0.0345659	1.78603e-06
314	IL-B3	IL_B3_CDS_15	1	MH0452_GL0175000	97.41	386	6	1	1	382	1	386	0	773	387	99.74	1716261	imo4_4159	657318	Eubacterium rectale	98.56	97.85	913	0.733923	1.3503e-06
315	IL-B3	IL_B3_CDS_15	2	N022A_GL0067295	96.6	382	9	1	1	382	1	378	0	758	387	98.71	1796857	imo4_4160	657317	Eubacterium rectale	99.13	96.87	946	0.76045	1.2549e-06
316	IL-B3	IL_B3_CDS_15	3	DLM027_GL0023188	95.04	383	19	0	1	383	1	383	0	740	387	98.97	1758332	imo4_4160	657317	Eubacterium rectale	98.29	95.82	575	0.462219	4.12122e-07
